# Supplementary material for: Failure of Arm Movement Control in Stroke Patients, Characterized by Loss of Complexity
Source: PLoS One. 2015 Nov 4;10(11):e0141996. doi: 10.1371/journal.pone.0141996 (PMC4633101; doi:10.1371/journal.pone.0141996)
Supplement: S1 File — Columns A, B and C display 2000 data points (corresponding to 20 seconds), respectively, of the X-, Y- and Z-component time series of the rod end. Similarly, columns D, E, F / G, H, I / J, K, L / M, N, O tabulate 2000 data points of the X-, Y-, Z-component time series of the finger / wrist / elbow / shoulder, respectively. (XLSX) [file pone.0141996.s001.xlsx]

## Sheet: Normal #1
281.48	1160.61	1172.75	310.25	526.96	1194.35	324.87	398.14	1183.92	387.59	158.88	1079.2	385.17	-149.89	1134.7
281.49	1160.6	1172.86	310.3	526.9	1194.39	325	398.08	1183.85	387.7	158.84	1079.07	385.13	-149.82	1134.61
281.45	1160.51	1172.8	310.33	526.84	1194.32	325.18	398.02	1183.87	387.85	158.8	1078.92	385.18	-149.98	1134.52
281.29	1160.41	1172.4	310.5	526.79	1194.28	325.28	398	1183.78	387.96	158.73	1078.78	385.18	-149.98	1134.56
280.81	1160.33	1171.84	310.61	526.76	1194.2	325.48	397.9	1183.7	388.04	158.67	1078.66	385.22	-150.1	1134.42
280.23	1160.27	1171.3	310.7	526.73	1194.06	325.63	397.86	1183.67	388.09	158.6	1078.54	385.24	-150.06	1134.45
279.67	1160.24	1170.75	310.75	526.73	1193.91	325.77	397.82	1183.55	388.17	158.47	1078.54	385.23	-150.23	1134.31
279.05	1160.19	1169.8	310.68	526.62	1193.68	325.82	397.82	1183.48	388.22	158.37	1078.47	385.22	-150.32	1134.4
278.62	1160.02	1168.96	310.68	526.63	1193.61	325.97	397.69	1183.49	388.25	158.27	1078.43	385.3	-150.35	1134.39
278.22	1159.96	1168.08	310.64	526.66	1193.48	325.93	397.69	1183.42	388.26	158.21	1078.41	385.26	-150.42	1134.4
277.71	1159.94	1167.18	310.55	526.53	1193.32	326.02	397.57	1183.37	388.26	158.1	1078.39	385.27	-150.47	1134.38
277.55	1159.81	1166.59	310.68	526.56	1193.28	326.02	397.5	1183.34	388.27	158.01	1078.4	385.27	-150.5	1134.38
277.32	1159.73	1166.27	310.66	526.48	1193.32	326.08	397.41	1183.39	388.25	157.92	1078.43	385.26	-150.67	1134.41
277.22	1159.66	1166.24	310.54	526.3	1193.16	326.07	397.32	1183.4	388.23	157.82	1078.43	385.26	-150.85	1134.47
277.34	1159.52	1166.33	310.58	526.29	1193.19	326.01	397.24	1183.33	388.2	157.75	1078.45	385.23	-151.06	1134.46
277.12	1159.51	1166.54	310.43	526.16	1193.2	326.02	397.2	1183.47	388.16	157.66	1078.47	385.25	-151.05	1134.42
277.23	1159.3	1166.89	310.41	526.08	1193.31	325.84	397.07	1183.41	388.17	157.57	1078.51	385.24	-151.1	1134.38
277.08	1159.25	1167.09	310.28	526.01	1193.41	325.87	396.96	1183.59	388.16	157.49	1078.56	385.24	-151.16	1134.42
277.08	1159.12	1167.35	310.24	525.88	1193.63	325.8	396.9	1183.65	388.14	157.43	1078.55	385.19	-151.19	1134.44
276.83	1159.06	1167.77	310.22	525.84	1193.77	325.72	396.78	1183.75	388.15	157.38	1078.55	385.19	-151.26	1134.33
276.42	1159.03	1168.14	310.04	525.68	1193.83	325.67	396.67	1183.86	388.2	157.34	1078.58	385.24	-151.37	1134.38
276.23	1158.95	1168.71	309.95	525.58	1194.02	325.68	396.63	1184.08	388.25	157.27	1078.58	385.22	-151.41	1134.4
276.07	1158.87	1169.16	309.99	525.54	1194.32	325.63	396.54	1184.17	388.28	157.27	1078.53	385.27	-151.43	1134.32
276.01	1158.78	1169.68	309.94	525.44	1194.58	325.55	396.46	1184.3	388.34	157.27	1078.5	385.24	-151.49	1134.36
276.13	1158.71	1170.46	309.84	525.36	1194.73	325.51	396.34	1184.44	388.41	157.26	1078.47	385.19	-151.57	1134.25
276.17	1158.7	1171.31	309.77	525.25	1194.95	325.42	396.29	1184.53	388.5	157.22	1078.41	385.22	-151.54	1134.21
276.83	1158.51	1172.03	309.75	525.17	1195.04	325.43	396.21	1184.55	388.55	157.2	1078.33	385.31	-151.51	1134.17
277.08	1158.58	1172.85	309.88	525.13	1195.17	325.54	396.14	1184.58	388.64	157.19	1078.27	385.37	-151.66	1134.2
277.35	1158.48	1173.67	309.97	525.01	1195.15	325.63	396.12	1184.53	388.68	157.15	1078.17	385.33	-151.66	1134.1
277.95	1158.46	1174.09	310.1	525.01	1195.14	325.61	396.16	1184.56	388.73	157.13	1078.09	385.36	-151.71	1134.09
278.44	1158.4	1174.13	310.2	524.95	1195.02	325.64	396.13	1184.35	388.79	157.1	1078	385.5	-151.8	1134.08
278.62	1158.51	1173.9	310.32	525	1194.94	325.82	396.07	1184.33	388.87	157.09	1077.88	385.47	-151.67	1133.97
278.93	1158.51	1173.01	310.36	524.96	1194.74	325.84	396.09	1184.18	388.91	157.04	1077.8	385.49	-151.76	1133.96
279.26	1158.53	1171.96	310.42	525.02	1194.55	325.83	396.11	1184.09	388.97	157	1077.69	385.57	-151.8	1133.85
279.5	1158.49	1170.63	310.49	524.98	1194.32	325.96	396.03	1184.01	389.01	156.96	1077.59	385.58	-151.89	1133.98
279.66	1158.49	1169.21	310.41	525.02	1193.98	326.02	396.05	1183.86	389.03	156.91	1077.46	385.59	-151.9	1133.83
279.47	1158.48	1167.8	310.52	525.06	1193.71	326.14	395.99	1183.72	389.07	156.87	1077.38	385.65	-151.87	1133.81
279.41	1158.48	1166.45	310.57	525.03	1193.35	326.17	396.01	1183.56	389.07	156.78	1077.25	385.66	-151.99	1133.74
279.04	1158.48	1165.27	310.49	525.08	1193.04	326.28	396.01	1183.33	389.09	156.71	1077.15	385.68	-152.08	1133.74
278.57	1158.49	1164.19	310.63	525.15	1192.78	326.33	395.99	1183.18	389.08	156.63	1077.05	385.67	-152.15	1133.77
278.11	1158.48	1163.3	310.66	525.12	1192.53	326.36	395.95	1183.01	389.07	156.54	1076.98	385.67	-152.14	1133.71
278.04	1158.39	1162.72	310.56	525.11	1192.32	326.33	395.97	1182.87	389.05	156.49	1076.94	385.73	-152.14	1133.69
277.81	1158.35	1162.3	310.54	525.15	1192.16	326.25	395.95	1182.68	389.03	156.44	1076.87	385.72	-152.21	1133.69
277.7	1158.36	1161.96	310.46	525.04	1192.04	326.23	395.92	1182.63	389.01	156.4	1076.8	385.75	-152.31	1133.72
277.73	1158.31	1161.69	310.37	525.04	1191.93	326.14	395.93	1182.59	388.99	156.38	1076.76	385.76	-152.28	1133.68
277.85	1158.33	1161.74	310.32	525.07	1191.92	326.04	395.9	1182.57	388.94	156.37	1076.74	385.71	-152.29	1133.62
278.09	1158.23	1161.73	310.11	525.02	1191.85	326.01	395.79	1182.55	388.92	156.32	1076.69	385.71	-152.36	1133.64
278.32	1158.21	1162	310.19	524.86	1191.93	325.86	395.73	1182.5	388.89	156.31	1076.66	385.68	-152.37	1133.7
278.6	1158.18	1162.42	309.96	524.82	1191.95	325.62	395.74	1182.5	388.86	156.29	1076.65	385.71	-152.27	1133.66
278.77	1158.14	1162.98	309.82	524.72	1192.17	325.48	395.67	1182.45	388.82	156.25	1076.59	385.7	-152.33	1133.63
279.11	1157.92	1163.87	309.63	524.63	1192.21	325.24	395.61	1182.5	388.81	156.24	1076.54	385.67	-152.34	1133.61
278.92	1157.94	1164.72	309.47	524.53	1192.28	325.09	395.53	1182.48	388.75	156.27	1076.44	385.74	-152.42	1133.66
278.55	1157.98	1165.72	309.37	524.47	1192.37	324.95	395.49	1182.48	388.72	156.25	1076.37	385.73	-152.42	1133.61
278.23	1157.78	1166.6	309.26	524.45	1192.38	324.78	395.48	1182.42	388.69	156.26	1076.29	385.71	-152.43	1133.55
278.08	1157.67	1167.49	309.06	524.38	1192.52	324.64	395.46	1182.39	388.62	156.3	1076.2	385.77	-152.29	1133.54
277.45	1157.75	1168.03	308.84	524.39	1192.48	324.46	395.46	1182.42	388.61	156.3	1076.13	385.78	-152.35	1133.47
277.17	1157.68	1168.25	308.58	524.34	1192.55	324.32	395.45	1182.41	388.54	156.34	1076.06	385.82	-152.28	1133.42
276.93	1157.65	1168.04	308.43	524.31	1192.58	324.12	395.45	1182.3	388.51	156.38	1075.99	385.8	-152.23	1133.32
276.59	1157.69	1167.72	308.2	524.34	1192.48	324.09	395.46	1182.4	388.44	156.41	1075.93	385.83	-152.16	1133.32
276.13	1157.78	1167.25	307.99	524.35	1192.45	323.97	395.48	1182.4	388.4	156.42	1075.88	385.86	-152.07	1133.27
275.78	1157.78	1166.74	307.9	524.45	1192.47	323.79	395.56	1182.29	388.35	156.46	1075.87	385.86	-152.07	1133.3
275.34	1157.82	1166.33	307.74	524.49	1192.36	323.72	395.6	1182.25	388.3	156.48	1075.88	385.84	-152.08	1133.24
274.86	1157.73	1165.89	307.66	524.59	1192.26	323.68	395.69	1182.27	388.23	156.52	1075.86	385.8	-151.96	1133.31
274.36	1157.88	1165.62	307.62	524.63	1192.12	323.67	395.73	1182.27	388.15	156.58	1075.86	385.77	-151.95	1133.25
274.13	1157.97	1165.44	307.55	524.67	1192.15	323.54	395.75	1182.13	388.1	156.61	1075.87	385.74	-151.77	1133.22
274.21	1158.03	1165.27	307.43	524.75	1192.03	323.39	395.89	1182.13	388.02	156.65	1075.86	385.72	-151.85	1133.25
274.63	1158.08	1165.14	307.37	524.83	1192.06	323.29	395.94	1182.12	387.99	156.66	1075.9	385.64	-151.76	1133.33
275.11	1158.25	1165.14	307.3	524.84	1191.97	323.22	396	1182.11	387.89	156.72	1075.88	385.54	-151.74	1133.27
275.86	1158.12	1165.22	307.19	524.84	1191.95	323.13	395.97	1182.02	387.79	156.74	1075.91	385.56	-151.66	1133.36
276.53	1158.24	1165.14	307.24	524.89	1191.94	323	396.01	1182.03	387.72	156.78	1075.89	385.57	-151.62	1133.39
277	1158.32	1165.21	307.12	524.94	1191.87	322.89	396.04	1182	387.64	156.8	1075.92	385.49	-151.51	1133.34
277.47	1158.31	1165.32	307.12	524.91	1191.88	322.76	396.11	1182.01	387.55	156.86	1075.9	385.5	-151.59	1133.39
277.8	1158.42	1165.48	307.21	524.92	1191.89	322.68	396.16	1182.02	387.45	156.9	1075.93	385.4	-151.55	1133.37
278.09	1158.39	1165.47	307.15	525.03	1191.92	322.61	396.22	1182.02	387.37	156.97	1075.95	385.29	-151.52	1133.3
278.2	1158.51	1165.64	307.04	525.03	1191.93	322.51	396.21	1181.95	387.28	157.04	1075.99	385.24	-151.44	1133.29
278.2	1158.51	1165.69	307.01	525.07	1191.95	322.48	396.27	1182.01	387.18	157.14	1076.01	385.21	-151.33	1133.34
278.17	1158.59	1165.88	306.95	525.08	1191.97	322.43	396.34	1181.94	387.1	157.2	1076.01	385.19	-151.43	1133.36
277.83	1158.6	1165.75	306.99	525.16	1191.98	322.45	396.36	1181.99	387.01	157.29	1076.01	385.15	-151.31	1133.47
277.46	1158.65	1165.7	306.88	525.19	1191.84	322.45	396.43	1182.04	386.92	157.35	1076.01	385.06	-151.27	1133.39
277.21	1158.62	1165.7	306.84	525.24	1191.9	322.37	396.44	1181.91	386.87	157.38	1075.96	385.01	-151.23	1133.46
277.07	1158.61	1165.78	306.83	525.25	1191.86	322.28	396.48	1181.87	386.81	157.42	1075.91	384.9	-151.23	1133.37
276.83	1158.76	1165.83	306.64	525.29	1191.74	322.17	396.52	1181.76	386.74	157.45	1075.85	384.85	-151.2	1133.44
277.29	1158.6	1166.02	306.75	525.26	1191.72	322.19	396.5	1181.74	386.67	157.45	1075.79	384.79	-151.15	1133.47
277.27	1158.88	1166.13	306.73	525.27	1191.66	322.1	396.53	1181.66	386.6	157.44	1075.72	384.72	-151.12	1133.35
278.1	1158.81	1166.5	306.9	525.22	1191.45	321.96	396.55	1181.39	386.51	157.48	1075.64	384.71	-151.16	1133.47
278.75	1158.83	1166.5	306.81	525.28	1191.1	321.94	396.56	1181.27	386.44	157.47	1075.57	384.56	-151.22	1133.26
279.71	1158.86	1166.51	306.8	525.27	1191.01	321.9	396.58	1181.13	386.37	157.5	1075.45	384.53	-151.13	1133.2
280.38	1158.94	1166.04	306.87	525.3	1190.86	321.77	396.61	1180.82	386.33	157.5	1075.36	384.53	-151.13	1133.23
280.97	1158.98	1165.35	306.87	525.3	1190.64	321.79	396.59	1180.61	386.3	157.49	1075.23	384.55	-151.08	1133.24
281.46	1158.99	1164.64	306.89	525.36	1190.34	321.81	396.66	1180.53	386.25	157.51	1075.11	384.46	-151.14	1133.07
281.59	1158.98	1163.88	306.84	525.42	1190.17	321.65	396.74	1180.24	386.21	157.54	1075	384.51	-151.17	1133.17
281.12	1159.14	1163.28	306.91	525.42	1189.96	321.7	396.74	1180.07	386.19	157.55	1074.86	384.46	-151.05	1133.08
280.56	1159.22	1162.88	306.86	525.55	1189.71	321.76	396.79	1179.88	386.16	157.55	1074.74	384.39	-151.09	1133.04
279.76	1159.22	1162.65	306.72	525.61	1189.41	321.75	396.89	1179.7	386.15	157.57	1074.65	384.37	-151.17	1133.08
279.05	1159.29	1162.52	306.67	525.74	1189.13	321.71	396.89	1179.45	386.12	157.6	1074.55	384.34	-150.97	1133
278.2	1159.33	1162.33	306.62	525.76	1188.88	321.73	397	1179.33	386.12	157.6	1074.48	384.34	-150.91	1133
277.67	1159.37	1161.9	306.54	525.85	1188.63	321.7	397.04	1179.06	386.07	157.64	1074.37	384.34	-150.91	1132.97
277.13	1159.41	1161.27	306.62	525.91	1188.52	321.73	397.11	1178.94	386.06	157.65	1074.26	384.31	-150.93	1132.98
277.02	1159.45	1160.56	306.5	526.01	1188.24	321.68	397.22	1178.78	386.05	157.68	1074.19	384.23	-150.8	1132.9
277.21	1159.54	1159.75	306.45	526.08	1188.01	321.65	397.27	1178.59	386.01	157.7	1074.09	384.28	-150.8	1132.94
277.56	1159.57	1158.95	306.43	526.09	1187.88	321.64	397.3	1178.48	386.01	157.76	1074	384.25	-150.7	1132.98
278.14	1159.62	1158.46	306.49	526.19	1187.73	321.67	397.37	1178.39	385.98	157.77	1073.94	384.23	-150.66	1132.84
278.62	1159.68	1157.97	306.52	526.26	1187.62	321.62	397.44	1178.29	385.98	157.83	1073.88	384.21	-150.64	1132.78
279.05	1159.79	1158.07	306.53	526.3	1187.46	321.63	397.5	1178.19	385.92	157.84	1073.82	384.23	-150.73	1132.94
279.47	1159.88	1158.2	306.66	526.32	1187.44	321.7	397.51	1178.1	385.89	157.88	1073.76	384.21	-150.55	1132.83
279.76	1159.96	1158.37	306.84	526.4	1187.4	321.7	397.62	1178	385.87	157.91	1073.74	384.22	-150.51	1132.78
280.13	1159.85	1158.53	306.81	526.4	1187.34	321.74	397.65	1178.04	385.86	157.95	1073.7	384.2	-150.45	1132.73
280.12	1159.95	1158.89	306.89	526.51	1187.38	321.76	397.74	1178.08	385.86	157.98	1073.69	384.28	-150.48	1132.78
280.14	1160.01	1159.25	306.91	526.48	1187.38	321.82	397.73	1178.07	385.88	158.04	1073.69	384.18	-150.47	1132.66
279.98	1160.04	1159.36	306.93	526.54	1187.47	321.85	397.77	1178.11	385.9	158.07	1073.7	384.16	-150.51	1132.66
279.79	1160.05	1159.5	307.01	526.55	1187.62	321.89	397.75	1178.15	385.89	158.14	1073.7	384.21	-150.42	1132.63
279.68	1160.12	1159.62	307.1	526.51	1187.68	321.96	397.81	1178.26	385.88	158.2	1073.71	384.26	-150.3	1132.69
279.72	1160.15	1159.87	307.03	526.56	1187.76	321.97	397.81	1178.36	385.92	158.2	1073.79	384.15	-150.27	1132.59
279.76	1160.05	1159.98	307.05	526.54	1187.98	322.02	397.76	1178.42	385.96	158.19	1073.84	384.21	-150.35	1132.71
279.81	1160.14	1160.39	307.16	526.55	1188.03	321.98	397.83	1178.53	385.95	158.19	1073.88	384.25	-150.32	1132.68
279.92	1160.14	1160.54	307.23	526.54	1188.11	322.04	397.73	1178.5	385.95	158.21	1073.91	384.28	-150.25	1132.6
280.33	1160	1161.01	307.25	526.46	1188.15	322.02	397.74	1178.52	385.96	158.17	1073.98	384.21	-150.41	1132.64
280.27	1160.11	1161.33	307.36	526.41	1188.23	322.16	397.66	1178.59	385.96	158.12	1074.01	384.28	-150.43	1132.71
280.85	1159.98	1161.7	307.33	526.4	1188.21	322.11	397.65	1178.55	385.95	158.08	1074.03	384.23	-150.46	1132.61
280.83	1160	1161.89	307.4	526.24	1188.32	322.04	397.59	1178.46	385.95	157.99	1073.99	384.21	-150.48	1132.62
281.02	1159.94	1162.31	307.4	526.17	1188.18	322.15	397.49	1178.55	385.94	157.9	1073.97	384.27	-150.51	1132.7
281.35	1159.8	1162.58	307.41	526.12	1188.17	321.99	397.39	1178.27	385.95	157.82	1073.89	384.25	-150.6	1132.58
281.51	1159.72	1162.9	307.43	525.99	1187.99	321.96	397.25	1178.15	385.94	157.75	1073.81	384.22	-150.62	1132.47
281.64	1159.57	1163	307.5	525.89	1187.94	321.93	397.2	1178.04	385.92	157.66	1073.72	384.28	-150.73	1132.54
281.73	1159.5	1163.2	307.46	525.77	1187.9	321.87	397.16	1177.82	385.92	157.61	1073.61	384.26	-150.89	1132.56
281.45	1159.53	1163.24	307.41	525.75	1187.67	321.91	397.11	1177.76	385.94	157.53	1073.47	384.32	-150.85	1132.56
281.19	1159.47	1163.05	307.45	525.64	1187.53	321.92	397.01	1177.56	385.95	157.46	1073.36	384.38	-150.83	1132.49
281.07	1159.42	1162.72	307.57	525.58	1187.4	321.95	396.98	1177.42	385.93	157.44	1073.27	384.27	-150.9	1132.34
280.76	1159.43	1162.37	307.49	525.58	1187.23	321.98	396.96	1177.32	385.95	157.38	1073.17	384.33	-150.86	1132.32
280.66	1159.42	1161.72	307.56	525.61	1186.99	322	396.97	1177.18	385.95	157.32	1073.11	384.32	-150.91	1132.32
280.89	1159.37	1161.2	307.63	525.61	1186.78	322.03	396.95	1176.99	385.97	157.29	1073.06	384.36	-151.05	1132.37
281.23	1159.31	1160.36	307.68	525.58	1186.62	322.06	397	1176.92	385.98	157.27	1073	384.3	-151	1132.21
281.48	1159.4	1159.7	307.67	525.61	1186.47	322.14	396.97	1176.82	385.99	157.22	1072.97	384.3	-151.04	1132.26
281.76	1159.4	1159.02	307.71	525.72	1186.28	322.13	396.99	1176.66	386.02	157.2	1072.92	384.29	-151.07	1132.38
282.12	1159.4	1158.51	307.86	525.66	1186.26	322.13	397	1176.53	386.01	157.17	1072.95	384.28	-151.04	1132.34
282.3	1159.44	1158.04	307.9	525.7	1186.07	322.23	397.01	1176.51	386.1	157.11	1072.94	384.24	-151.08	1132.38
282.35	1159.4	1157.8	307.98	525.71	1185.98	322.37	396.99	1176.45	386.1	157.12	1072.91	384.2	-151.07	1132.26
282.02	1159.41	1157.46	308.12	525.76	1185.89	322.43	397.04	1176.4	386.13	157.09	1072.89	384.2	-151.12	1132.44
281.71	1159.51	1157.36	308.11	525.72	1185.81	322.52	397.01	1176.33	386.19	157.04	1072.87	384.22	-151.15	1132.38
281.56	1159.5	1157.25	308.19	525.77	1185.72	322.64	397.04	1176.35	386.24	157.03	1072.87	384.21	-151.11	1132.31
281.38	1159.48	1157.16	308.25	525.78	1185.72	322.76	397.02	1176.37	386.26	157.02	1072.84	384.19	-151.23	1132.4
281.51	1159.43	1157.33	308.35	525.8	1185.78	322.8	397.02	1176.34	386.35	156.99	1072.85	384.19	-151.15	1132.24
281.62	1159.42	1157.32	308.38	525.82	1185.83	322.88	397.02	1176.43	386.38	156.98	1072.81	384.29	-151.24	1132.22
281.77	1159.38	1157.41	308.5	525.79	1185.87	323	396.97	1176.42	386.42	156.98	1072.79	384.29	-151.37	1132.38
281.88	1159.34	1157.6	308.66	525.76	1185.92	323.06	396.96	1176.45	386.48	156.93	1072.81	384.35	-151.24	1132.29
282.04	1159.39	1157.83	308.76	525.8	1185.91	323.17	396.93	1176.46	386.47	156.93	1072.82	384.26	-151.26	1132.28
282.23	1159.42	1158.02	308.79	525.74	1185.98	323.27	396.88	1176.47	386.54	156.89	1072.8	384.33	-151.29	1132.28
282.72	1159.3	1158.28	308.92	525.7	1185.98	323.33	396.86	1176.5	386.55	156.87	1072.85	384.3	-151.32	1132.22
283.09	1159.22	1158.42	308.93	525.69	1186.03	323.27	396.88	1176.52	386.56	156.84	1072.84	384.32	-151.46	1132.31
283.3	1159.3	1158.5	308.94	525.63	1186.09	323.33	396.81	1176.54	386.59	156.84	1072.84	384.33	-151.45	1132.29
283.54	1159.23	1158.62	309.02	525.54	1186.03	323.37	396.82	1176.55	386.59	156.83	1072.85	384.34	-151.53	1132.28
283.41	1159.28	1158.59	309.04	525.58	1186.07	323.41	396.77	1176.55	386.6	156.8	1072.86	385.15	-152.72	1131.9
283.22	1159.19	1158.7	309.01	525.56	1186.04	323.45	396.71	1176.54	386.6	156.79	1072.83	384.39	-151.35	1132.2
282.89	1159.18	1158.79	309.09	525.51	1186.08	323.43	396.76	1176.53	386.58	156.78	1072.84	384.35	-151.5	1132.23
282.41	1159.17	1158.99	309.09	525.46	1186.12	323.44	396.7	1176.46	386.58	156.77	1072.81	385.02	-152.85	1131.95
281.87	1159.22	1159.06	309.18	525.45	1186.15	323.47	396.67	1176.52	386.6	156.73	1072.79	385.27	-153.01	1131.93
281.46	1159.11	1159.17	309.18	525.35	1186.07	323.46	396.66	1176.43	386.61	156.71	1072.78	384.45	-151.52	1132.38
281.21	1159.05	1159.29	309.13	525.36	1185.99	323.37	396.66	1176.34	386.59	156.7	1072.75	385.1	-152.8	1131.85
280.98	1159.05	1159.32	309.06	525.33	1185.99	323.34	396.67	1176.28	386.55	156.69	1072.73	385.21	-152.99	1131.87
281.12	1159.01	1159.37	309.1	525.3	1185.99	323.31	396.59	1176.3	386.58	156.63	1072.71	384.38	-151.57	1132.19
281.23	1159.03	1159.29	309.07	525.33	1185.92	323.23	396.58	1176.18	386.56	156.63	1072.66	385.31	-153.16	1131.7
281.54	1158.92	1159.23	309.03	525.26	1185.87	323.26	396.56	1176.22	386.56	156.63	1072.63	385.23	-152.99	1131.79
281.73	1158.95	1159.18	309.04	525.28	1185.8	323.22	396.54	1176.14	386.51	156.63	1072.57	384.46	-151.66	1132.18
281.94	1158.93	1158.92	308.99	525.19	1185.75	323.15	396.55	1176.06	386.5	156.58	1072.56	385.25	-153.04	1131.8
282.04	1158.94	1158.71	309.01	525.22	1185.63	323.07	396.49	1176	386.47	156.58	1072.58	385.19	-152.76	1131.86
282.09	1158.93	1158.3	308.92	525.2	1185.58	323.06	396.51	1175.99	386.48	156.57	1072.54	385.4	-153.2	1131.79
282.04	1158.9	1157.87	308.93	525.25	1185.5	323.08	396.47	1175.96	386.42	156.55	1072.54	385.26	-153.08	1131.77
281.85	1158.94	1157.65	308.85	525.22	1185.38	323	396.51	1175.89	386.41	156.55	1072.52	384.54	-151.61	1132.13
281.75	1158.91	1157.35	308.75	525.22	1185.37	323.02	396.48	1175.92	386.41	156.55	1072.52	384.58	-151.7	1132.22
281.33	1158.9	1157.3	308.66	525.19	1185.33	322.99	396.52	1175.91	386.4	156.52	1072.53	384.62	-151.57	1132.11
280.82	1158.82	1157.11	308.67	525.25	1185.32	323.03	396.51	1175.92	386.41	156.54	1072.56	384.58	-151.51	1132.08
280.36	1158.87	1157.14	308.64	525.26	1185.41	322.92	396.51	1175.92	386.4	156.53	1072.56	385.35	-152.91	1131.84
280.04	1158.78	1157.28	308.55	525.22	1185.41	322.99	396.51	1175.96	386.37	156.54	1072.58	384.63	-151.49	1132.19
279.77	1158.9	1157.42	308.59	525.26	1185.53	322.9	396.51	1175.97	386.35	156.55	1072.61	385.41	-153.09	1131.76
279.92	1158.8	1157.7	308.6	525.24	1185.61	322.97	396.45	1176.11	386.35	156.55	1072.62	384.58	-151.78	1132.27
280.05	1158.8	1157.95	308.49	525.2	1185.7	322.85	396.49	1176.14	386.36	156.52	1072.66	385.37	-152.96	1131.85
280.28	1158.85	1158.26	308.51	525.13	1185.86	322.86	396.45	1176.2	386.33	156.55	1072.69	385.34	-152.95	1131.88
280.69	1158.76	1158.57	308.46	525.11	1185.81	322.82	396.4	1176.2	386.31	156.55	1072.71	385.38	-152.88	1131.8
280.9	1158.79	1158.89	308.51	525.09	1185.95	322.81	396.4	1176.3	386.31	156.51	1072.75	384.63	-151.71	1132.21
280.96	1158.85	1159.18	308.49	525.15	1185.98	322.75	396.35	1176.29	386.3	156.49	1072.79	384.61	-151.7	1132.17
281.13	1158.75	1159.44	308.56	525.07	1186.08	322.73	396.35	1176.31	386.26	156.49	1072.81	384.65	-151.73	1132.22
281.32	1158.75	1159.6	308.51	525.01	1186.12	322.72	396.35	1176.41	386.22	156.48	1072.86	384.59	-151.65	1132.13
281.3	1158.75	1159.63	308.54	525	1186.13	322.7	396.29	1176.4	386.22	156.43	1072.89	384.61	-151.72	1132.32
281.37	1158.74	1159.56	308.5	524.95	1186.23	322.71	396.29	1176.49	386.19	156.44	1072.9	385.33	-153.02	1131.86
281.38	1158.66	1159.31	308.48	524.95	1186.14	322.7	396.27	1176.46	386.2	156.41	1072.92	384.59	-151.82	1132.23
281.15	1158.65	1159.16	308.41	524.95	1186.16	322.67	396.27	1176.4	386.14	156.39	1072.93	385.29	-152.97	1131.91
280.83	1158.64	1158.89	308.5	524.99	1186.15	322.64	396.27	1176.33	386.12	156.36	1072.94	384.57	-151.82	1132.25
280.44	1158.59	1158.84	308.52	524.89	1186.03	322.72	396.19	1176.33	386.13	156.32	1072.93	385.27	-153.11	1131.89
280.21	1158.54	1158.76	308.55	524.93	1185.99	322.7	396.19	1176.24	386.1	156.24	1072.91	385.36	-153.39	1131.77
279.78	1158.52	1158.57	308.52	524.85	1185.73	322.7	396.15	1176.14	386.08	156.17	1072.89	385.31	-153.47	1131.66
279.62	1158.49	1158.4	308.43	524.83	1185.64	322.71	396.1	1176.05	386.07	156.14	1072.84	385.32	-153.5	1131.71
279.63	1158.32	1158.25	308.31	524.76	1185.51	322.7	396.04	1176.05	386.05	156.06	1072.79	385.4	-153.48	1131.65
279.63	1158.27	1158.03	308.27	524.72	1185.38	322.6	395.99	1175.92	386.04	156.03	1072.72	385.31	-153.7	1131.51
279.44	1158.25	1157.62	308.13	524.66	1185.33	322.54	395.99	1175.86	386.02	155.98	1072.72	385.39	-153.67	1131.58
279.35	1158.28	1157.35	308.03	524.67	1185.16	322.47	395.97	1175.74	385.98	155.96	1072.63	385.43	-153.79	1131.53
278.96	1158.32	1156.87	308.03	524.72	1185.05	322.43	395.94	1175.64	385.94	155.92	1072.54	385.28	-153.71	1131.55
278.84	1158.25	1156.52	308.02	524.67	1184.87	322.52	395.9	1175.63	385.9	155.86	1072.5	385.38	-153.82	1131.59
278.69	1158.25	1156.07	308.04	524.64	1184.78	322.43	395.95	1175.45	385.89	155.87	1072.49	385.41	-153.93	1131.46
278.61	1158.3	1155.79	307.96	524.63	1184.63	322.5	395.94	1175.39	385.86	155.84	1072.41	385.37	-153.94	1131.51
278.7	1158.3	1155.24	308.08	524.69	1184.58	322.46	395.93	1175.29	385.86	155.84	1072.35	385.31	-153.97	1131.48
279.07	1158.29	1154.94	308.1	524.8	1184.55	322.44	396.01	1175.22	385.81	155.84	1072.28	385.2	-153.72	1131.53
279.2	1158.32	1154.7	308.09	524.75	1184.4	322.45	396.02	1175.14	385.81	155.87	1072.26	385.31	-153.89	1131.51
279.42	1158.39	1154.64	308.19	524.82	1184.37	322.43	396.05	1175.06	385.8	155.87	1072.22	385.12	-153.86	1131.43
279.71	1158.47	1154.75	308.14	524.83	1184.25	322.4	396.05	1175.01	385.77	155.9	1072.17	385.18	-153.8	1131.55
280.02	1158.46	1154.84	308.15	524.88	1184.11	322.46	396.1	1174.96	385.77	155.93	1072.16	385.12	-153.84	1131.7
280.23	1158.53	1154.9	308.2	524.89	1184.06	322.44	396.15	1174.85	385.75	155.94	1072.16	385.05	-153.85	1131.53
280.45	1158.54	1154.88	308.26	524.98	1184.01	322.4	396.2	1174.76	385.7	155.94	1072.15	384.93	-153.62	1131.63
280.34	1158.74	1154.78	308.28	525	1183.96	322.37	396.27	1174.67	385.66	155.95	1072.09	384.92	-153.74	1131.62
280.49	1158.66	1154.46	308.46	525.02	1183.8	322.56	396.27	1174.73	385.63	156	1072.07	384.86	-153.71	1131.65
280.7	1158.59	1154.08	308.4	525.11	1183.73	322.52	396.33	1174.59	385.61	155.99	1072.03	384.83	-153.73	1131.68
280.69	1158.65	1153.77	308.39	525.08	1183.73	322.65	396.32	1174.63	385.59	156.01	1072.01	384.77	-153.73	1131.59
280.77	1158.66	1153.26	308.41	525.1	1183.8	322.57	396.33	1174.65	385.55	156.03	1072.05	384.71	-153.6	1131.71
280.65	1158.73	1153.06	308.32	525.09	1183.75	322.52	396.3	1174.67	385.55	156.01	1072.08	384.76	-153.82	1131.74
280.4	1158.76	1153	308.29	525.12	1183.76	322.55	396.32	1174.7	385.52	156.01	1072.08	384.64	-153.58	1131.68
280.24	1158.63	1153.14	308.31	525.14	1183.8	322.54	396.36	1174.76	385.46	156.03	1072.06	384.64	-153.7	1131.65
280.07	1158.73	1153.55	308.33	525.15	1183.83	322.54	396.35	1174.85	385.46	156.01	1072.1	384.56	-153.52	1131.73
280	1158.71	1154.15	308.26	525.1	1183.97	322.47	396.34	1174.79	385.45	156.01	1072.14	384.56	-153.69	1131.59
280.05	1158.69	1154.62	308.25	525.11	1183.97	322.38	396.35	1174.81	385.45	156.01	1072.16	384.61	-153.79	1131.69
280.34	1158.65	1154.99	308.29	525.09	1184.16	322.35	396.29	1174.84	385.41	156.03	1072.19	384.48	-153.59	1131.74
280.65	1158.65	1155.34	308.3	525.02	1184.23	322.41	396.28	1174.95	385.4	156	1072.24	384.49	-153.68	1131.67
281.03	1158.58	1155.52	308.28	525.01	1184.33	322.36	396.26	1174.99	385.39	155.98	1072.29	384.47	-153.77	1131.66
281.3	1158.63	1155.66	308.28	524.99	1184.4	322.32	396.23	1175.05	385.36	155.98	1072.33	384.49	-153.74	1131.69
281.51	1158.63	1155.76	308.27	524.91	1184.47	322.32	396.19	1175.16	385.36	155.97	1072.37	384.4	-153.76	1131.76
281.71	1158.53	1155.91	308.25	524.87	1184.53	322.16	396.18	1175.13	385.34	155.94	1072.42	384.46	-153.9	1131.82
281.69	1158.5	1156.06	308.24	524.88	1184.57	322.22	396.11	1175.19	385.31	155.93	1072.43	384.26	-153.74	1131.86
281.62	1158.42	1156.21	308.21	524.84	1184.57	322.25	396.08	1175.18	385.31	155.93	1072.46	384.35	-153.76	1131.92
281.3	1158.45	1156.51	308.21	524.77	1184.52	322.17	396.07	1175.13	385.32	155.89	1072.48	384.3	-153.72	1131.89
281.03	1158.44	1156.93	308.23	524.81	1184.56	322.21	396.02	1175.13	385.3	155.87	1072.47	384.15	-153.68	1132.02
280.64	1158.45	1157.23	308.21	524.75	1184.58	322.26	396.02	1175.13	385.32	155.83	1072.45	384.36	-153.87	1131.96
280.36	1158.41	1157.61	308.16	524.7	1184.55	322.08	395.98	1174.93	385.3	155.82	1072.42	384.29	-153.75	1131.97
280.36	1158.36	1157.95	308.22	524.69	1184.57	322.15	395.94	1174.92	385.28	155.8	1072.4	384.27	-153.95	1131.81
280.18	1158.39	1158.2	308.19	524.66	1184.5	322.1	395.92	1174.88	385.28	155.76	1072.37	384.36	-153.98	1131.91
280.19	1158.32	1158.32	308.08	524.62	1184.48	321.98	395.91	1174.74	385.27	155.74	1072.36	384.34	-154.01	1131.74
280.4	1158.2	1158.22	308.06	524.58	1184.42	322.04	395.84	1174.7	385.27	155.68	1072.31	384.32	-154.01	1131.79
280.29	1158.16	1157.93	308.02	524.62	1184.34	322.04	395.81	1174.72	385.27	155.66	1072.26	384.35	-153.99	1131.83
280.29	1158.17	1157.56	308.03	524.57	1184.33	322.08	395.74	1174.65	385.27	155.62	1072.27	384.3	-154.09	1131.69
280.37	1158.14	1157.27	308.13	524.48	1184.23	322.06	395.69	1174.59	385.23	155.6	1072.2	384.12	-153.69	1131.98
280.23	1158.15	1156.75	307.94	524.41	1184.08	322.01	395.7	1174.59	385.25	155.55	1072.15	384.28	-154.14	1131.82
280.18	1158.03	1156.48	307.91	524.42	1184.1	322.03	395.62	1174.52	385.25	155.54	1072.14	384.35	-154.18	1131.82
279.81	1158.14	1156.35	307.91	524.41	1184.11	321.94	395.63	1174.46	385.26	155.52	1072.11	384.37	-154.05	1131.8
279.62	1158.09	1156.41	307.79	524.35	1184.02	321.9	395.6	1174.48	385.28	155.48	1072.14	384.35	-154.14	1131.89
279.5	1157.99	1156.75	307.82	524.37	1184.28	321.95	395.59	1174.48	385.26	155.47	1072.11	384.23	-154.13	1131.76
279.29	1157.97	1157.3	307.78	524.32	1184.2	321.98	395.58	1174.6	385.23	155.45	1072.09	384.36	-154.19	1131.88
279.22	1157.9	1157.74	307.88	524.28	1184.2	321.98	395.52	1174.59	385.29	155.43	1072.08	384.17	-153.86	1131.99
279.18	1157.87	1158.27	307.88	524.25	1184.32	321.96	395.48	1174.59	385.26	155.42	1072.06	384.27	-154.11	1131.93
279.17	1157.88	1158.85	307.65	524.2	1184.35	321.86	395.48	1174.62	385.24	155.42	1072.09	384.31	-154.14	1131.76
279.45	1157.84	1159.32	307.74	524.13	1184.36	321.88	395.45	1174.66	385.23	155.4	1072.11	384.34	-154.29	1131.79
279.74	1157.75	1159.43	307.69	524.11	1184.43	321.78	395.43	1174.59	385.21	155.37	1072.17	384.23	-154.25	1131.66
279.96	1157.77	1159.55	307.78	524.06	1184.46	321.76	395.42	1174.68	385.17	155.39	1072.19	384.34	-154.35	1131.75
280.32	1157.81	1159.39	307.69	524.06	1184.59	321.8	395.34	1174.75	385.15	155.36	1072.25	384.34	-154.34	1131.86
280.62	1157.71	1159.17	307.67	524.02	1184.63	321.71	395.33	1174.84	385.12	155.35	1072.26	384.33	-154.2	1131.89
280.84	1157.74	1158.89	307.63	524.05	1184.82	321.64	395.29	1174.92	385.09	155.35	1072.32	384.3	-154.24	1131.99
280.89	1157.66	1158.78	307.49	523.96	1184.86	321.52	395.25	1175.01	385.05	155.34	1072.37	384.21	-154.14	1131.92
280.65	1157.73	1158.73	307.38	523.95	1184.95	321.42	395.26	1175.08	384.99	155.35	1072.44	384.21	-154.3	1131.86
280.25	1157.64	1158.86	307.21	523.95	1184.89	321.34	395.21	1175.17	384.95	155.35	1072.48	384.22	-154.17	1131.83
279.65	1157.57	1158.97	307.12	523.92	1185.11	321.28	395.19	1175.23	384.91	155.33	1072.57	384.39	-154.44	1131.86
278.85	1157.61	1159.17	306.9	523.91	1185.1	321.11	395.24	1175.26	384.84	155.32	1072.57	384.17	-154.15	1131.82
278.02	1157.57	1159.49	306.73	523.87	1185.25	321.12	395.18	1175.41	384.8	155.32	1072.66	383.98	-153.78	1132.2
277.28	1157.6	1159.75	306.54	523.85	1185.26	320.99	395.18	1175.44	384.8	155.3	1072.69	383.42	-152.69	1132.49
276.51	1157.47	1160	306.51	523.81	1185.41	320.96	395.12	1175.53	384.73	155.32	1072.73	383.47	-152.74	1132.53
275.98	1157.51	1160.24	306.37	523.77	1185.46	320.93	395.12	1175.65	384.68	155.3	1072.78	384.03	-153.95	1132.19
275.77	1157.42	1160.36	306.28	523.79	1185.53	320.87	395.1	1175.75	384.67	155.3	1072.82	383.42	-152.78	1132.52
275.49	1157.35	1160.4	306.17	523.81	1185.63	320.78	395.1	1175.78	384.64	155.28	1072.82	384.14	-153.81	1132.26
275.84	1157.3	1160.53	306.11	523.74	1185.73	320.72	395.05	1175.85	384.58	155.3	1072.87	384.18	-153.87	1132.29
275.9	1157.46	1160.57	306.07	523.72	1185.81	320.68	395.05	1175.9	384.59	155.27	1072.93	383.47	-152.69	1132.57
276.48	1157.34	1160.66	306.07	523.65	1185.86	320.6	395.03	1175.96	384.52	155.28	1072.95	383.49	-152.78	1132.63
276.79	1157.33	1160.66	306.1	523.66	1185.95	320.56	394.97	1175.98	384.52	155.28	1072.97	383.5	-152.77	1132.52
277.07	1157.36	1160.75	306.01	523.61	1185.97	320.58	394.94	1176.07	384.47	155.27	1073	383.55	-152.81	1132.52
277.29	1157.35	1160.71	306.04	523.59	1186.1	320.55	394.9	1176.11	384.47	155.27	1073.01	383.5	-152.79	1132.52
277.37	1157.34	1160.74	306.06	523.55	1186.19	320.51	394.92	1176.2	384.49	155.26	1073.01	384.03	-153.87	1132.19
277.45	1157.28	1160.83	306.1	523.54	1186.22	320.54	394.89	1176.18	384.49	155.26	1073.05	383.47	-152.84	1132.61
277.35	1157.24	1160.95	306.09	523.57	1186.14	320.56	394.89	1176.19	384.5	155.23	1073.08	383.51	-152.85	1132.61
277.13	1157.31	1161.1	306.1	523.51	1186.23	320.61	394.91	1176.19	384.49	155.22	1073.07	383.44	-152.97	1132.52
276.94	1157.29	1161.15	306.16	523.57	1186.13	320.63	394.9	1176.17	384.47	155.2	1073.1	383.49	-152.92	1132.62
276.78	1157.26	1161.07	306.24	523.54	1186.12	320.7	394.84	1176.17	384.52	155.17	1073.11	383.48	-152.94	1132.67
276.83	1157.22	1161.02	306.26	523.49	1186.21	320.7	394.82	1176.17	384.54	155.12	1073.14	383.49	-152.96	1132.54
276.83	1157.24	1160.87	306.22	523.52	1186.18	320.7	394.82	1176.26	384.55	155.13	1073.17	383.58	-152.96	1132.62
277.08	1157.23	1160.61	306.27	523.51	1186.21	320.75	394.8	1176.24	384.57	155.09	1073.16	383.55	-152.98	1132.64
277.21	1157.19	1160.35	306.3	523.43	1186.26	320.81	394.79	1176.31	384.6	155.06	1073.21	383.48	-153.1	1132.64
277.33	1157.18	1160.25	306.44	523.41	1186.27	320.8	394.77	1176.25	384.6	155.04	1073.22	383.48	-153.16	1132.71
277.63	1157.11	1160.35	306.52	523.39	1186.29	320.89	394.71	1176.27	384.62	155.02	1073.2	383.49	-153.16	1132.77
277.77	1157.16	1160.58	306.47	523.39	1186.3	320.89	394.72	1176.36	384.63	154.98	1073.27	383.42	-153.05	1132.71
277.95	1157.06	1160.99	306.52	523.3	1186.35	320.86	394.69	1176.33	384.66	154.95	1073.27	383.41	-153.23	1132.79
278.03	1156.98	1161.44	306.46	523.24	1186.32	320.9	394.64	1176.44	384.67	154.88	1073.29	383.36	-153.22	1132.76
277.99	1156.95	1161.96	306.46	523.25	1186.36	320.93	394.53	1176.36	384.68	154.82	1073.29	383.39	-153.28	1132.9
277.96	1156.85	1162.31	306.55	523.15	1186.52	320.88	394.49	1176.26	384.7	154.76	1073.3	383.43	-153.26	1132.84
277.88	1156.83	1162.56	306.53	523.09	1186.37	320.96	394.42	1176.28	384.65	154.73	1073.27	383.33	-153.3	1132.8
277.78	1156.75	1162.66	306.55	523.04	1186.32	320.96	394.39	1176.28	384.67	154.64	1073.26	383.34	-153.58	1132.84
277.57	1156.71	1162.37	306.44	522.98	1186.22	320.94	394.33	1176.22	384.68	154.56	1073.26	383.3	-153.52	1132.78
277.33	1156.63	1161.97	306.46	522.91	1186.28	320.97	394.26	1176.22	384.68	154.49	1073.27	383.33	-153.47	1132.84
277.11	1156.62	1161.2	306.36	522.9	1186.06	320.95	394.22	1176.24	384.68	154.41	1073.25	383.33	-153.66	1132.91
276.62	1156.51	1160.35	306.32	522.82	1186	320.89	394.19	1176.12	384.63	154.33	1073.26	383.32	-153.7	1132.92
276.46	1156.51	1159.71	306.4	522.81	1185.9	321	394.11	1176.08	384.62	154.25	1073.21	383.27	-153.82	1132.89
276.08	1156.46	1158.86	306.42	522.82	1185.79	321.04	394	1176.02	384.61	154.17	1073.17	383.33	-153.88	1132.99
275.62	1156.43	1158.28	306.37	522.67	1185.64	321.06	394.01	1175.97	384.6	154.08	1073.14	383.33	-154.02	1132.96
275.69	1156.37	1157.82	306.43	522.76	1185.53	321.14	393.96	1175.97	384.58	154.02	1073.1	383.34	-154.09	1133.02
275.76	1156.31	1157.51	306.36	522.74	1185.49	321.12	393.95	1175.88	384.59	153.98	1073.06	383.34	-154.16	1133.05
275.84	1156.26	1157.38	306.4	522.63	1185.42	321.16	393.89	1175.84	384.62	153.93	1073.02	383.36	-154.1	1132.99
275.87	1156.17	1157.45	306.41	522.59	1185.45	321.12	393.86	1175.8	384.66	153.89	1072.97	383.35	-154.22	1132.91
275.7	1156.13	1157.65	306.39	522.54	1185.36	321.1	393.83	1175.74	384.65	153.86	1072.91	383.43	-154.23	1133
275.69	1156.08	1158.07	306.34	522.54	1185.34	321.16	393.75	1175.74	384.7	153.81	1072.81	383.4	-154.31	1132.93
275.73	1156	1158.41	306.4	522.46	1185.18	321.07	393.79	1175.59	384.73	153.76	1072.78	383.38	-154.32	1132.77
275.48	1156.03	1158.73	306.4	522.48	1185.13	321.18	393.73	1175.5	384.74	153.74	1072.66	383.39	-154.25	1132.8
275.44	1156.03	1158.75	306.48	522.47	1185.06	321.21	393.71	1175.47	384.79	153.72	1072.59	383.42	-154.43	1132.79
275.57	1155.94	1158.5	306.6	522.42	1184.96	321.32	393.71	1175.41	384.81	153.69	1072.5	383.38	-154.41	1132.8
275.64	1155.95	1158.17	306.69	522.42	1184.96	321.44	393.62	1175.32	384.84	153.69	1072.41	383.45	-154.32	1132.86
275.96	1156.01	1157.84	306.72	522.41	1184.88	321.46	393.65	1175.22	384.87	153.68	1072.34	383.48	-154.38	1132.81
276.58	1155.86	1157.43	306.85	522.38	1184.77	321.44	393.61	1175.09	384.93	153.62	1072.31	383.42	-154.44	1132.69
276.92	1156.06	1157.22	306.94	522.38	1184.6	321.57	393.6	1175.1	384.94	153.62	1072.25	383.48	-154.5	1132.64
277.08	1156.11	1156.83	307.11	522.4	1184.47	321.64	393.6	1174.97	384.97	153.56	1072.24	383.51	-154.41	1132.72
277.88	1155.99	1156.39	307.35	522.43	1184.31	321.7	393.66	1174.78	384.97	153.53	1072.21	383.49	-154.46	1132.66
278.43	1155.99	1155.9	307.41	522.47	1184.18	321.92	393.62	1174.71	385.02	153.51	1072.23	383.43	-154.54	1132.53
279.02	1155.99	1155.41	307.59	522.5	1184.03	321.98	393.64	1174.62	385.05	153.47	1072.2	383.42	-154.58	1132.55
279.41	1156.07	1154.88	307.56	522.59	1183.91	322.09	393.66	1174.62	385.11	153.43	1072.18	383.43	-154.57	1132.49
279.96	1155.98	1154.55	307.86	522.49	1183.83	322.22	393.64	1174.62	385.18	153.42	1072.13	383.39	-154.61	1132.45
280.12	1155.91	1154.18	307.92	522.56	1183.86	322.33	393.6	1174.52	385.23	153.41	1072.09	383.47	-154.64	1132.53
280.22	1155.97	1154.07	308.13	522.55	1183.75	322.45	393.62	1174.5	385.3	153.37	1072.06	383.42	-154.7	1132.5
280.34	1155.92	1154.06	308.18	522.54	1183.67	322.64	393.63	1174.51	385.37	153.35	1072.03	383.47	-154.71	1132.49
280.19	1155.97	1154.23	308.36	522.49	1183.71	322.73	393.57	1174.4	385.42	153.33	1072.04	383.5	-154.71	1132.52
280.17	1155.87	1154.49	308.4	522.47	1183.74	322.79	393.61	1174.46	385.48	153.3	1071.99	383.44	-154.73	1132.39
279.88	1155.9	1154.81	308.54	522.5	1183.72	322.86	393.6	1174.37	385.56	153.27	1072.04	383.46	-154.74	1132.41
279.88	1156.01	1155.28	308.66	522.47	1183.71	323.03	393.54	1174.43	385.57	153.25	1072	383.49	-154.79	1132.41
280.01	1155.89	1155.53	308.67	522.49	1183.73	323.19	393.51	1174.5	385.6	153.25	1072.01	383.37	-154.79	1132.3
280.03	1155.96	1155.79	308.77	522.46	1183.88	323.1	393.58	1174.53	385.68	153.22	1072.05	383.38	-154.87	1132.37
280.58	1155.82	1155.99	308.86	522.47	1183.97	323.22	393.53	1174.55	385.69	153.19	1072.05	383.45	-154.83	1132.48
280.69	1155.85	1156.12	308.81	522.31	1184.02	323.24	393.43	1174.63	385.69	153.16	1072.08	383.41	-154.87	1132.45
281.03	1155.82	1156.38	308.85	522.31	1184.11	323.16	393.41	1174.63	385.72	153.16	1072.13	384.05	-156.03	1132.14
281.3	1155.7	1156.53	308.88	522.29	1184.28	323.16	393.36	1174.74	385.7	153.11	1072.16	383.38	-154.92	1132.4
281.26	1155.73	1156.58	308.83	522.22	1184.22	323.18	393.33	1174.81	385.71	153.07	1072.14	383.95	-155.95	1132.04
281.26	1155.63	1156.73	308.77	522.17	1184.29	323.14	393.27	1174.85	385.65	153.06	1072.2	384.04	-156.07	1132
281.07	1155.67	1156.77	308.69	522.17	1184.38	323.13	393.22	1174.87	385.61	153.04	1072.21	383.95	-156.16	1132.15
280.68	1155.57	1156.85	308.62	522.07	1184.47	323.01	393.21	1174.93	385.6	153.03	1072.24	384	-156.28	1132.04
280.12	1155.65	1157.01	308.5	522.07	1184.5	323.06	393.17	1175.15	385.57	153.01	1072.28	384.09	-156.46	1132.07
279.71	1155.63	1157.15	308.44	522.04	1184.65	322.94	393.15	1175.18	385.52	153.04	1072.33	384.2	-156.41	1132.16
279.21	1155.62	1157.15	308.31	522.01	1184.7	322.87	393.17	1175.31	385.47	153.05	1072.36	384.16	-156.54	1131.89
278.69	1155.58	1157.18	308.27	522.03	1184.84	322.88	393.11	1175.39	385.44	153.04	1072.42	384.14	-156.45	1131.93
278.32	1155.56	1157.22	308.13	522.02	1185	322.83	393.11	1175.51	385.39	153.09	1072.45	384.12	-156.42	1131.73
278.04	1155.59	1157.22	308.05	522.08	1185.2	322.74	393.12	1175.7	385.34	153.11	1072.55	384.05	-156.27	1131.88
277.98	1155.63	1157.35	308.02	522.07	1185.33	322.7	393.16	1175.84	385.3	153.17	1072.6	383.86	-155.97	1131.96
278.02	1155.62	1157.55	308.05	522.08	1185.54	322.66	393.18	1175.94	385.28	153.16	1072.67	384.04	-156.48	1131.61
278.2	1155.65	1158.06	307.93	522.06	1185.71	322.54	393.23	1176.04	385.22	153.24	1072.73	383.99	-156.27	1131.82
278.48	1155.7	1158.68	307.98	522.12	1185.82	322.56	393.21	1176.17	385.18	153.29	1072.81	384	-156.19	1131.84
278.9	1155.73	1159.22	307.88	522.14	1185.97	322.47	393.26	1176.28	385.15	153.33	1072.92	383.97	-156.11	1131.94
279.37	1155.72	1159.86	307.92	522.1	1186.18	322.37	393.28	1176.42	385.13	153.38	1073.04	383.87	-156.13	1131.85
279.82	1155.7	1160.45	307.92	522.09	1186.41	322.37	393.27	1176.56	385.1	153.43	1073.11	384.03	-156.44	1131.95
280.15	1155.76	1161.14	307.95	522.11	1186.6	322.36	393.26	1176.76	385.08	153.49	1073.15	383.88	-156.17	1131.92
280.42	1155.77	1161.5	307.95	522.11	1186.76	322.32	393.3	1176.85	385.05	153.54	1073.2	383.82	-155.99	1131.86
280.6	1155.77	1161.77	308	522.11	1186.97	322.33	393.3	1176.94	385.03	153.58	1073.26	383.77	-155.98	1131.88
280.77	1155.8	1162.25	307.98	522.11	1187.12	322.31	393.29	1177.09	385.01	153.61	1073.38	383.76	-155.97	1131.87
280.78	1155.81	1162.57	307.98	522.16	1187.18	322.22	393.28	1177.13	384.98	153.63	1073.41	383.7	-156.05	1131.78
280.97	1155.68	1162.85	307.88	522.15	1187.29	322.23	393.24	1177.25	384.96	153.65	1073.5	383.73	-156.13	1131.84
280.74	1155.77	1162.97	307.75	522.11	1187.49	322.12	393.28	1177.42	384.97	153.63	1073.56	383.64	-156	1132
280.47	1155.76	1163.1	307.61	522.08	1187.53	322.06	393.28	1177.52	384.91	153.66	1073.61	383.43	-155.64	1132.02
280.05	1155.74	1163.13	307.51	522.06	1187.65	322.04	393.21	1177.54	384.89	153.64	1073.65	383.54	-155.97	1131.87
279.55	1155.7	1163.06	307.47	522.08	1187.72	322.03	393.19	1177.64	384.84	153.63	1073.69	383.57	-156.14	1132.01
279.01	1155.69	1163.13	307.41	521.99	1187.81	321.88	393.24	1177.61	384.8	153.58	1073.73	383.56	-156.19	1131.91
278.49	1155.63	1163.19	307.18	522.03	1187.69	321.87	393.18	1177.75	384.73	153.56	1073.77	383.48	-156.17	1132.05
277.89	1155.64	1163.12	306.97	521.94	1187.81	321.67	393.14	1177.67	384.67	153.53	1073.82	383.47	-156.15	1131.99
277.28	1155.61	1163.1	306.78	521.96	1187.8	321.59	393.11	1177.74	384.65	153.5	1073.83	383.4	-156.16	1132.02
276.67	1155.58	1163.06	306.49	521.91	1187.74	321.43	393.07	1177.79	384.56	153.47	1073.88	383.45	-156.3	1132.04
276.17	1155.45	1163.13	306.38	521.84	1187.81	321.26	393.06	1177.77	384.5	153.45	1073.9	383.21	-156.24	1131.98
275.6	1155.42	1163.05	306.18	521.92	1187.74	321.14	393.05	1177.82	384.41	153.43	1073.93	383.29	-156.23	1131.85
275.07	1155.44	1162.87	306.15	521.89	1187.66	321.05	393.05	1177.72	384.31	153.46	1073.92	383.15	-156.09	1131.91
274.75	1155.45	1162.56	305.97	521.91	1187.63	320.98	393.11	1177.76	384.22	153.46	1073.95	383.34	-156.48	1132.05
274.68	1155.48	1162.03	305.87	521.96	1187.51	320.87	393.14	1177.76	384.14	153.47	1073.95	383.23	-156.2	1131.76
274.82	1155.45	1161.48	305.81	521.92	1187.58	320.81	393.12	1177.76	384.07	153.47	1073.96	383.25	-156.03	1131.85
275	1155.5	1160.84	305.6	522.06	1187.52	320.72	393.15	1177.76	384.01	153.54	1073.99	383.4	-156.17	1131.78
275.11	1155.51	1160.28	305.42	522.03	1187.39	320.56	393.2	1177.77	383.91	153.6	1074	383.13	-155.92	1131.8
274.95	1155.63	1159.77	305.4	522.11	1187.38	320.44	393.23	1177.79	383.84	153.63	1074.01	383.2	-156.09	1131.75
274.91	1155.58	1159.35	305.3	522.17	1187.36	320.33	393.27	1177.72	383.75	153.65	1074.01	383.13	-155.9	1131.69
274.71	1155.66	1159.26	305.22	522.23	1187.27	320.27	393.32	1177.68	383.73	153.69	1074.01	383.08	-155.83	1131.71
274.79	1155.66	1159.19	305.07	522.31	1187.21	320.16	393.37	1177.65	383.67	153.73	1074	383.17	-155.87	1131.71
274.56	1155.68	1159.19	305.06	522.3	1187.22	320.1	393.42	1177.59	383.63	153.77	1073.96	383.2	-155.79	1131.77
274.07	1155.74	1159.18	304.98	522.33	1187.18	319.99	393.48	1177.5	383.59	153.82	1073.92	383.06	-155.54	1131.86
273.92	1155.9	1159.36	305	522.47	1187.1	320.03	393.52	1177.55	383.53	153.88	1073.89	383.31	-155.64	1131.85
273.98	1155.78	1159.3	304.86	522.4	1187.03	319.96	393.57	1177.46	383.5	153.92	1073.84	383.16	-155.47	1131.84
273.87	1155.89	1159.27	304.91	522.48	1187.04	319.9	393.56	1177.37	383.49	153.95	1073.84	383.15	-155.47	1131.74
273.91	1155.91	1159.27	304.76	522.49	1186.97	319.9	393.61	1177.39	383.48	153.98	1073.81	383.08	-155.39	1131.66
274	1155.91	1159.26	304.77	522.47	1186.95	319.87	393.64	1177.41	383.47	154.01	1073.79	383.01	-155.23	1131.75
274.04	1156.05	1159.33	304.78	522.6	1186.93	319.93	393.67	1177.42	383.49	154.04	1073.77	382.35	-154.1	1132.07
274.07	1156.03	1159.1	304.89	522.58	1186.98	319.88	393.72	1177.3	383.46	154.09	1073.71	382.39	-154.08	1132.07
274.38	1156.01	1159.1	304.99	522.6	1187.01	319.95	393.74	1177.29	383.48	154.09	1073.7	383.04	-155.28	1131.76
274.43	1156.05	1159	305	522.62	1186.9	320.01	393.72	1177.28	383.51	154.09	1073.67	383.08	-155.06	1131.76
274.54	1156.12	1159.02	304.88	522.62	1186.81	319.99	393.78	1177.27	383.52	154.12	1073.64	382.36	-153.97	1132
274.47	1156.11	1159.03	304.92	522.63	1186.85	320.15	393.75	1177.28	383.55	154.12	1073.6	382.47	-153.97	1132.01
274.53	1156.11	1158.98	304.94	522.67	1186.79	320.03	393.79	1177.22	383.55	154.15	1073.63	383.2	-155.15	1131.62
274.37	1156.11	1158.99	304.9	522.66	1186.74	319.99	393.83	1177.14	383.57	154.14	1073.59	383.1	-155.17	1131.7
274.24	1156.1	1159.05	304.82	522.65	1186.69	320.07	393.8	1177.13	383.58	154.14	1073.6	383	-154.87	1131.78
274.02	1156.11	1159.06	304.94	522.64	1186.71	320.01	393.81	1177.07	383.6	154.12	1073.57	383	-154.96	1131.7
273.76	1156.13	1158.85	304.92	522.68	1186.6	320.05	393.82	1177.05	383.59	154.11	1073.57	382.43	-154.04	1132.05
273.6	1156.14	1158.7	304.92	522.67	1186.58	320.05	393.81	1177.03	383.58	154.09	1073.57	382.96	-155.03	1131.69
273.65	1156.17	1158.47	305.02	522.69	1186.62	320.1	393.82	1177.07	383.58	154.09	1073.53	383.12	-155.26	1131.74
273.78	1156.1	1158.29	305	522.65	1186.61	320.16	393.73	1177.09	383.59	154.06	1073.54	383.17	-155.21	1131.72
274.08	1156.05	1158.1	304.91	522.59	1186.61	320.01	393.76	1177.07	383.57	154.04	1073.58	383.11	-155.27	1131.53
274.33	1156.02	1158.02	304.9	522.57	1186.6	320.05	393.72	1177.15	383.57	154.03	1073.56	383.12	-155.16	1131.69
274.47	1156.05	1157.94	304.97	522.56	1186.71	320.02	393.64	1177.15	383.57	154	1073.61	383.08	-155.32	1131.74
274.61	1155.95	1158.1	304.96	522.55	1186.79	320.08	393.68	1177.27	383.59	154	1073.61	383.15	-155.32	1131.55
274.46	1156.05	1158.49	305.05	522.52	1186.99	320.09	393.62	1177.29	383.56	154.02	1073.62	383.23	-155.33	1131.62
274.45	1156.03	1159	305.03	522.6	1187.02	320.12	393.66	1177.41	383.56	154.02	1073.69	383.23	-155.33	1131.62
274.55	1155.84	1159.59	305.09	522.55	1187.19	320.14	393.66	1177.5	383.59	154.03	1073.75	383.19	-155.39	1131.61
274.14	1155.96	1160.28	305.14	522.5	1187.34	320.24	393.62	1177.6	383.63	154.02	1073.77	383.27	-155.47	1131.68
274.05	1156	1160.87	305.21	522.58	1187.45	320.3	393.58	1177.72	383.66	154.03	1073.82	383.24	-155.35	1131.81
273.96	1156	1161.33	305.23	522.51	1187.63	320.4	393.62	1177.85	383.7	154.06	1073.85	383.23	-155.43	1131.69
274.22	1155.83	1161.64	305.3	522.47	1187.73	320.56	393.67	1177.95	383.69	154.1	1073.84	383.08	-154.98	1131.89
274.37	1155.9	1161.77	305.57	522.53	1187.84	320.69	393.65	1177.98	383.73	154.12	1073.84	383.26	-155.46	1131.63
274.34	1156.13	1161.84	305.78	522.55	1187.92	320.89	393.74	1178.14	383.77	154.14	1073.87	383.22	-155.37	1131.58
275.02	1156.11	1161.7	305.93	522.58	1188.04	320.95	393.74	1178.09	383.77	154.15	1073.87	383.32	-155.36	1131.72
275.82	1156.13	1161.59	306.16	522.58	1188.12	321.14	393.71	1178.21	383.83	154.13	1073.9	383.37	-155.48	1131.57
276.56	1156.21	1161.58	306.22	522.59	1188.17	321.22	393.75	1178.22	383.85	154.13	1073.86	383.43	-155.3	1131.65
277.36	1156.13	1161.59	306.43	522.56	1188.14	321.31	393.71	1178.27	383.89	154.12	1073.91	383.51	-155.37	1131.59
277.7	1156.16	1161.58	306.5	522.6	1188.19	321.32	393.74	1178.28	383.89	154.12	1073.89	383.48	-155.42	1131.59
278.16	1156.14	1161.85	306.73	522.57	1188.17	321.36	393.78	1178.17	383.88	154.12	1073.82	383.54	-155.41	1131.57
278.07	1156.17	1161.88	306.82	522.59	1188.01	321.62	393.72	1178.14	383.83	154.08	1073.79	383.42	-155.36	1131.62
277.63	1156.21	1161.68	307.02	522.57	1187.99	321.68	393.78	1178.05	383.83	154.03	1073.74	383.55	-155.55	1131.56
277.42	1156.11	1161.29	307.05	522.61	1187.88	321.76	393.71	1177.94	383.82	154	1073.69	383.64	-155.61	1131.43
277.1	1156.16	1161.03	307.12	522.6	1187.78	321.85	393.74	1177.95	383.82	154.01	1073.61	383.53	-155.66	1131.4
276.91	1156.08	1160.42	306.96	522.62	1187.78	321.87	393.7	1177.95	383.82	153.98	1073.64	383.44	-155.5	1131.51
276.53	1156.11	1159.93	307.03	522.64	1187.82	321.89	393.69	1178	383.84	153.95	1073.63	383.46	-155.55	1131.48
276.44	1156.07	1159.53	307.04	522.68	1187.61	321.92	393.69	1177.99	383.84	153.95	1073.63	383.5	-155.56	1131.4
276.3	1156.1	1159.27	307.01	522.65	1187.72	321.89	393.73	1177.92	383.85	153.93	1073.64	383.35	-155.63	1131.43
276.19	1156.22	1159.16	307.04	522.7	1187.63	321.98	393.74	1177.99	383.85	153.92	1073.64	383.33	-155.63	1131.42
276.32	1156.15	1159.32	307.12	522.69	1187.61	321.97	393.78	1177.86	383.85	153.9	1073.67	383.42	-155.71	1131.54
276.57	1156.19	1159.57	307.23	522.69	1187.56	322.1	393.74	1177.88	383.87	153.91	1073.64	383.33	-155.71	1131.51
276.76	1156.24	1159.8	307.34	522.67	1187.53	322.06	393.79	1177.85	383.83	153.93	1073.61	383.31	-155.6	1131.5
277.23	1156.28	1160.04	307.38	522.74	1187.63	322.09	393.78	1177.85	383.84	153.95	1073.65	383.23	-155.74	1131.45
277.63	1156.23	1160.22	307.35	522.7	1187.63	322.17	393.77	1177.97	383.88	153.93	1073.66	383.26	-155.54	1131.51
278.09	1156.26	1160.52	307.35	522.67	1187.76	322.13	393.78	1177.98	383.87	153.93	1073.68	383.25	-155.6	1131.52
278.52	1156.13	1160.8	307.4	522.65	1187.91	322.08	393.74	1178.04	383.87	153.93	1073.68	383.26	-155.59	1131.5
278.67	1156.14	1160.97	307.45	522.62	1187.97	322.11	393.75	1178.07	383.89	153.94	1073.72	383.36	-155.83	1131.56
278.64	1156.2	1161.23	307.4	522.57	1187.94	322.1	393.7	1178.07	383.86	153.96	1073.71	383.19	-155.61	1131.51
278.81	1156.08	1161.45	307.48	522.56	1188.1	322.08	393.7	1178.06	383.84	153.97	1073.69	383.3	-155.57	1131.56
278.71	1156.09	1161.61	307.42	522.6	1188.05	322.03	393.73	1178.04	383.84	153.97	1073.75	383.26	-155.7	1131.49
278.63	1156.12	1161.78	307.46	522.54	1188.09	322.07	393.67	1178.07	383.84	153.93	1073.74	383.19	-155.65	1131.45
278.62	1156.09	1161.88	307.46	522.52	1188.17	322.07	393.7	1178.19	383.83	153.92	1073.8	383.25	-155.71	1131.49
278.54	1156.05	1161.95	307.45	522.47	1188.24	322	393.64	1178.12	383.83	153.93	1073.79	383.33	-155.73	1131.57
278.54	1155.98	1162.16	307.41	522.46	1188.22	322.01	393.65	1178.11	383.83	153.9	1073.81	383.36	-155.87	1131.56
278.04	1156.04	1162.51	307.33	522.41	1188.23	322.07	393.62	1178.18	383.77	153.86	1073.81	383.29	-155.79	1131.53
277.88	1155.94	1163.01	307.43	522.4	1188.22	322.07	393.59	1178.12	383.73	153.86	1073.82	383.41	-155.74	1131.54
277.31	1155.98	1163.3	307.34	522.39	1188.2	322.02	393.63	1178.05	383.69	153.83	1073.82	383.56	-156.01	1131.53
276.88	1155.92	1163.58	307.3	522.38	1188.17	322.06	393.56	1178.1	383.64	153.78	1073.86	383.48	-155.86	1131.58
276.43	1155.87	1163.4	307.11	522.32	1188.07	321.93	393.58	1177.99	383.57	153.76	1073.88	383.49	-155.95	1131.64
275.98	1155.79	1162.97	306.95	522.31	1187.97	321.86	393.55	1178	383.53	153.7	1073.9	383.46	-155.83	1131.39
275.44	1155.81	1162	306.79	522.32	1187.97	321.77	393.53	1178	383.5	153.68	1073.93	383.63	-156.08	1131.42
274.95	1155.79	1161.08	306.66	522.35	1187.92	321.67	393.49	1178.03	383.44	153.66	1073.91	383.69	-156.07	1131.63
274.35	1155.69	1160.09	306.5	522.29	1187.85	321.62	393.52	1178.02	383.39	153.64	1073.91	383.6	-155.96	1131.4
273.89	1155.72	1159.33	306.55	522.34	1187.88	321.65	393.47	1178.03	383.33	153.65	1073.92	383.66	-155.95	1131.43
273.5	1155.76	1159.06	306.57	522.37	1187.91	321.71	393.5	1178.06	383.25	153.69	1073.89	383.7	-155.97	1131.48
273.14	1155.65	1159.15	306.49	522.34	1187.87	321.67	393.51	1178.05	383.21	153.66	1073.92	383.72	-155.96	1131.51
273.08	1155.7	1159.85	306.49	522.38	1187.98	321.6	393.55	1178.09	383.16	153.68	1073.95	383.8	-156.21	1131.35
273.22	1155.67	1160.74	306.53	522.33	1188.08	321.68	393.53	1178.15	383.14	153.68	1073.95	383.74	-156.02	1131.4
273.34	1155.64	1161.59	306.52	522.31	1188.27	321.59	393.53	1178.2	383.1	153.72	1073.99	383.83	-156.03	1131.47
273.82	1155.71	1162.66	306.54	522.27	1188.45	321.67	393.45	1178.38	383.05	153.72	1074.01	383.57	-155.81	1131.48
274.32	1155.59	1163.59	306.52	522.19	1188.63	321.54	393.47	1178.42	383.07	153.72	1074.04	383.75	-155.92	1131.36
274.89	1155.6	1164.28	306.54	522.15	1188.82	321.46	393.42	1178.51	383.06	153.71	1074.12	383.69	-156.13	1131.26
275.48	1155.57	1164.85	306.6	522.09	1188.9	321.46	393.37	1178.68	383.05	153.68	1074.17	383.58	-156	1131.33
275.93	1155.52	1165.21	306.68	522.07	1189.22	321.5	393.32	1178.78	383.08	153.67	1074.2	383.66	-156.04	1131.37
276.26	1155.52	1165.27	306.74	521.97	1189.28	321.46	393.3	1178.84	383.06	153.66	1074.25	383.59	-156.03	1131.31
276.32	1155.56	1165.11	306.9	521.96	1189.34	321.47	393.24	1178.87	383.05	153.65	1074.4	383.58	-156.13	1131.28
276.47	1155.51	1164.81	307.01	521.93	1189.53	321.59	393.19	1179.05	383.04	153.61	1074.48	383.73	-156.25	1131.36
276.47	1155.49	1164.51	307.12	521.89	1189.57	321.66	393.17	1179.17	383.04	153.56	1074.57	383.46	-155.71	1131.57
276.66	1155.42	1164.2	307.11	521.83	1189.65	321.68	393.13	1179.26	383.07	153.55	1074.63	383.78	-156.16	1131.4
276.93	1155.36	1164.04	307.06	521.79	1189.76	321.72	393.06	1179.37	383.07	153.48	1074.68	383.69	-156.32	1131.3
277.21	1155.35	1164.23	307.11	521.67	1189.88	321.81	392.97	1179.55	383.12	153.42	1074.74	383.73	-156.43	1131.27
277.46	1155.21	1164.53	307.03	521.61	1189.91	321.73	392.91	1179.58	383.14	153.36	1074.8	383.68	-156.4	1131.41
277.46	1155.13	1165.06	307.11	521.5	1190.02	321.72	392.86	1179.63	383.16	153.28	1074.81	383.59	-156.47	1131.35
277.33	1154.99	1165.79	307.14	521.44	1190.06	321.77	392.72	1179.62	383.16	153.21	1074.84	383.72	-156.7	1131.21
277.24	1154.91	1166.38	307.19	521.4	1190.15	321.83	392.66	1179.7	383.2	153.15	1074.85	383.53	-156.7	1131.23
277.14	1154.89	1166.84	307.32	521.29	1190.29	321.89	392.54	1179.78	383.22	153.08	1074.88	383.62	-156.72	1131.46
277.35	1154.72	1167.11	307.24	521.17	1190.27	321.93	392.46	1179.79	383.31	152.98	1074.93	383.48	-156.77	1131.27
277.34	1154.66	1167.13	307.17	521.09	1190.29	321.88	392.4	1179.79	383.31	152.91	1074.95	383.55	-156.86	1131.3
277.31	1154.61	1167.04	307.23	521	1190.35	321.89	392.25	1179.85	383.34	152.85	1074.96	383.46	-156.9	1131.32
277.31	1154.56	1166.77	307.25	520.98	1190.29	321.95	392.25	1179.87	383.33	152.8	1074.95	383.32	-156.62	1131.48
277.1	1154.59	1166.62	307.35	520.96	1190.37	322.05	392.21	1179.91	383.37	152.75	1074.95	383.46	-157.01	1131.27
276.89	1154.54	1166.36	307.39	520.94	1190.4	322.14	392.14	1179.88	383.37	152.69	1074.92	383.55	-157.35	1131.32
276.75	1154.47	1166.13	307.51	520.9	1190.31	322.26	392.12	1179.84	383.39	152.63	1074.9	383.54	-157.34	1131.31
276.66	1154.35	1165.95	307.54	520.87	1190.29	322.36	392.1	1179.84	383.42	152.58	1074.88	383.6	-157.34	1131.29
276.41	1154.35	1165.78	307.67	520.86	1190.39	322.38	392.09	1179.72	383.48	152.53	1074.77	383.49	-157.24	1131.33
276.44	1154.32	1165.82	307.76	520.83	1190.34	322.53	392.07	1179.72	383.48	152.49	1074.72	383.48	-157.26	1131.37
276.25	1154.37	1166	307.8	520.77	1190.29	322.66	392.11	1179.83	383.49	152.47	1074.68	383.54	-157.47	1131.3
276.32	1154.36	1166.27	307.83	520.78	1190.25	322.67	392.04	1179.68	383.52	152.43	1074.66	383.48	-157.48	1131.28
276.38	1154.37	1166.67	307.96	520.73	1190.26	322.65	392.04	1179.54	383.53	152.4	1074.63	383.45	-157.45	1131.27
276.49	1154.35	1166.92	308.01	520.77	1190.15	322.77	392.06	1179.51	383.56	152.38	1074.62	383.44	-157.6	1131.32
276.83	1154.31	1167.11	308.15	520.75	1190.06	322.95	392.06	1179.53	383.56	152.35	1074.61	383.4	-157.67	1131.4
277.19	1154.28	1167.06	308.21	520.79	1190.02	322.91	392.1	1179.36	383.56	152.34	1074.53	383.11	-157.13	1131.5
277.53	1154.37	1166.87	308.27	520.73	1189.89	322.96	392.08	1179.28	383.59	152.31	1074.49	383.43	-157.72	1131.44
277.98	1154.29	1166.37	308.35	520.75	1189.84	322.97	392.06	1179.16	383.63	152.28	1074.46	383.3	-157.59	1131.42
278.05	1154.33	1165.84	308.47	520.75	1189.77	323.05	392.06	1179.16	383.65	152.26	1074.4	383.3	-157.81	1131.27
278.41	1154.32	1165.46	308.51	520.78	1189.67	323.14	392.02	1179.14	383.67	152.25	1074.36	383.33	-157.74	1131.3
278.66	1154.27	1165.08	308.67	520.71	1189.58	323.22	392.03	1179.05	383.67	152.24	1074.3	383.33	-157.78	1131.31
278.93	1154.3	1165	308.78	520.71	1189.58	323.24	392.03	1178.92	383.7	152.19	1074.29	383.38	-157.72	1131.35
278.97	1154.33	1164.96	308.83	520.68	1189.35	323.36	392.03	1178.92	383.7	152.18	1074.22	383.37	-157.82	1131.37
279.33	1154.28	1165.16	308.9	520.69	1189.33	323.31	392.03	1178.78	383.76	152.14	1074.21	383.31	-157.88	1131.33
279.53	1154.37	1165.24	308.93	520.68	1189.34	323.42	392.02	1178.77	383.79	152.13	1074.18	383.22	-157.83	1131.44
279.72	1154.33	1165.35	309.01	520.69	1189.29	323.43	392.01	1178.7	383.81	152.13	1074.14	383.32	-157.88	1131.36
279.95	1154.36	1165.35	309.07	520.61	1189.22	323.48	391.95	1178.61	383.87	152.08	1074.11	383.34	-157.92	1131.35
280.23	1154.21	1165.32	309.15	520.6	1189.1	323.49	391.94	1178.57	383.87	152.02	1074.05	383.39	-157.93	1131.38
280.29	1154.27	1165.25	309.18	520.57	1189.02	323.54	391.93	1178.49	383.87	151.98	1074.02	383.35	-158.11	1131.33
280.42	1154.26	1164.98	309.32	520.54	1188.89	323.6	391.88	1178.38	383.88	151.93	1073.95	383.32	-158.09	1131.23
280.85	1154.18	1164.61	309.36	520.51	1188.74	323.57	391.88	1178.3	383.88	151.9	1073.92	383.21	-157.88	1131.33
281.14	1154.18	1164.28	309.39	520.5	1188.71	323.54	391.84	1178.14	383.89	151.82	1073.92	383.19	-158	1131.4
281.28	1154.18	1163.89	309.34	520.42	1188.57	323.49	391.79	1178.05	383.89	151.8	1073.86	383.29	-158.34	1131.34
281.38	1154.14	1163.5	309.31	520.41	1188.44	323.55	391.74	1178.04	383.91	151.71	1073.85	383.22	-158.1	1131.45
281.37	1154.11	1163.19	309.38	520.39	1188.47	323.61	391.73	1178.09	383.89	151.69	1073.83	383.25	-158.29	1131.4
281.33	1154.03	1162.95	309.35	520.36	1188.35	323.52	391.71	1177.92	383.9	151.65	1073.84	383.27	-158.36	1131.33
281.07	1154.04	1162.94	309.41	520.34	1188.33	323.6	391.67	1177.97	383.89	151.6	1073.83	383.24	-158.38	1131.46
280.94	1153.97	1162.92	309.29	520.33	1188.21	323.62	391.64	1177.91	383.89	151.56	1073.83	383.21	-158.31	1131.42
280.74	1153.92	1162.98	309.37	520.23	1188.21	323.55	391.6	1177.9	383.92	151.5	1073.84	383.22	-158.49	1131.38
280.65	1153.87	1163.06	309.39	520.24	1188.19	323.58	391.54	1177.87	383.92	151.44	1073.81	383.31	-158.59	1131.42
280.52	1153.82	1163.03	309.3	520.13	1188.15	323.54	391.48	1177.79	383.9	151.41	1073.79	383.24	-158.55	1131.33
280.64	1153.82	1163.08	309.33	520.14	1188.16	323.57	391.41	1177.82	383.91	151.37	1073.82	383.2	-158.48	1131.41
280.87	1153.84	1163.13	309.25	520.11	1188.04	323.48	391.44	1177.83	383.91	151.34	1073.83	383.16	-158.57	1131.45
281.07	1153.72	1163.09	309.23	520.11	1188.14	323.51	391.39	1177.83	383.92	151.33	1073.83	383.27	-158.67	1131.44
281.3	1153.66	1163.07	309.21	520.01	1188.18	323.4	391.33	1177.78	383.94	151.31	1073.81	383.37	-158.78	1131.46
281.3	1153.64	1163.08	309.16	519.99	1188.15	323.42	391.32	1177.85	383.94	151.3	1073.77	383.26	-158.55	1131.54
281.08	1153.69	1163.16	309.17	519.95	1188.18	323.35	391.27	1177.74	383.92	151.25	1073.75	383.2	-158.68	1131.47
280.9	1153.63	1163.34	309.2	519.93	1188.08	323.39	391.24	1177.75	383.91	151.22	1073.76	383.34	-158.85	1131.3
280.73	1153.57	1163.4	309.14	519.95	1188.02	323.33	391.24	1177.66	383.91	151.22	1073.74	383.35	-158.85	1131.46
280.54	1153.55	1163.43	309.06	519.92	1188.03	323.34	391.25	1177.73	383.88	151.2	1073.74	383.32	-158.85	1131.31
280.22	1153.61	1163.25	308.99	519.85	1187.96	323.26	391.16	1177.67	383.89	151.15	1073.67	383.46	-158.95	1131.36
280.05	1153.49	1163.04	308.91	519.83	1187.98	323.24	391.13	1177.69	383.89	151.15	1073.72	383.27	-158.73	1131.51
280.14	1153.42	1162.95	308.93	519.8	1188	323.27	391.07	1177.72	383.92	151.12	1073.74	383.23	-158.77	1131.36
279.82	1153.41	1162.86	308.9	519.81	1188.02	323.26	391.09	1177.77	383.88	151.12	1073.72	383.17	-158.5	1131.46
279.68	1153.44	1162.96	308.88	519.73	1188.08	323.24	391.07	1177.72	383.91	151.07	1073.74	383.13	-158.64	1131.42
279.51	1153.37	1163.07	308.89	519.69	1188.07	323.21	391.05	1177.78	383.89	151.05	1073.65	383.34	-159.02	1131.27
279.47	1153.39	1163.24	308.88	519.71	1188.05	323.24	391	1177.81	383.9	151.04	1073.7	383.34	-158.89	1131.46
279.57	1153.32	1163.42	308.91	519.73	1188.11	323.26	391	1177.76	383.88	151	1073.64	383.39	-159.08	1131.3
279.88	1153.27	1163.66	308.97	519.65	1188.06	323.2	390.97	1177.71	383.86	150.99	1073.7	383.25	-158.93	1131.33
280.02	1153.26	1163.82	308.97	519.66	1188.13	323.27	390.94	1177.75	383.85	150.95	1073.72	383.27	-158.99	1131.28
280.41	1153.26	1164.04	308.95	519.61	1188.1	323.25	390.91	1177.77	383.86	150.92	1073.65	383.37	-158.98	1131.33
280.77	1153.18	1163.9	309	519.55	1188.13	323.26	390.85	1177.71	383.88	150.89	1073.66	383.23	-159.05	1131.27
280.87	1153.24	1163.94	308.99	519.58	1188.17	323.27	390.89	1177.81	383.89	150.85	1073.66	383.18	-159.01	1131.36
280.77	1153.27	1163.96	309.05	519.49	1188.11	323.32	390.85	1177.81	383.91	150.82	1073.67	383.25	-159.08	1131.47
280.64	1153.14	1163.66	309.1	519.52	1188.04	323.35	390.8	1177.71	383.93	150.79	1073.64	383.02	-158.78	1131.55
280.65	1153.11	1163.45	309.12	519.48	1188.02	323.46	390.77	1177.74	383.93	150.78	1073.61	383.11	-159.21	1131.47
280.64	1153.13	1163.25	309.26	519.51	1187.98	323.48	390.76	1177.68	383.99	150.71	1073.63	383.01	-158.94	1131.62
280.43	1153.13	1162.93	309.22	519.5	1187.91	323.49	390.77	1177.65	384.03	150.67	1073.59	383.22	-159.28	1131.48
280.53	1153.14	1162.69	309.25	519.48	1187.89	323.59	390.73	1177.66	384.07	150.66	1073.61	383.07	-159.15	1131.32
280.45	1153.17	1162.47	309.34	519.49	1187.82	323.61	390.76	1177.58	384.11	150.68	1073.56	383.15	-159.37	1131.41
280.64	1153.18	1162.37	309.47	519.58	1187.75	323.75	390.77	1177.56	384.14	150.64	1073.59	383.21	-159.27	1131.49
280.88	1153.19	1162.3	309.64	519.5	1187.7	323.88	390.76	1177.55	384.2	150.61	1073.56	383.14	-159.44	1131.52
281.14	1153.18	1162.23	309.76	519.49	1187.68	323.92	390.77	1177.44	384.22	150.62	1073.59	383.11	-159.33	1131.56
281.82	1153.07	1162.27	309.86	519.5	1187.6	324.07	390.73	1177.48	384.29	150.59	1073.53	383.11	-159.48	1131.57
282.05	1153.2	1162.26	309.9	519.5	1187.53	324.02	390.79	1177.33	384.31	150.55	1073.54	383.02	-159.45	1131.49
282.66	1153.16	1162.26	310.13	519.51	1187.5	324.2	390.75	1177.32	384.36	150.52	1073.51	383.06	-159.41	1131.61
283.09	1153.2	1162.32	310.22	519.49	1187.39	324.28	390.78	1177.27	384.41	150.49	1073.48	383.06	-159.47	1131.48
283.36	1153.17	1162.29	310.27	519.46	1187.31	324.37	390.75	1177.17	384.46	150.47	1073.46	383.15	-159.46	1131.59
283.44	1153.17	1162.28	310.36	519.48	1187.27	324.42	390.76	1177.11	384.52	150.46	1073.43	383.06	-159.44	1131.59
283.21	1153.28	1162.22	310.49	519.52	1187.21	324.55	390.75	1177.05	384.55	150.43	1073.41	382.97	-159.43	1131.54
283.32	1153.11	1162.15	310.6	519.53	1187.14	324.7	390.79	1177.13	384.59	150.44	1073.37	382.65	-159.08	1131.73
282.82	1153.26	1162.03	310.77	519.6	1187.13	324.82	390.73	1176.98	384.59	150.43	1073.38	383.01	-159.6	1131.67
282.8	1153.29	1161.81	310.89	519.54	1187.05	324.94	390.79	1176.97	384.66	150.37	1073.4	382.95	-159.46	1131.65
283.06	1153.17	1161.51	310.95	519.53	1187.04	324.97	390.76	1176.94	384.71	150.35	1073.39	382.95	-159.56	1131.69
283.26	1153.24	1161.42	311.01	519.49	1187	324.99	390.72	1176.96	384.72	150.29	1073.42	382.79	-159.62	1131.71
283.8	1153.17	1161.35	311	519.5	1186.94	324.98	390.65	1176.95	384.72	150.26	1073.4	382.85	-159.75	1131.84
284.31	1153.19	1161.36	311.09	519.43	1186.94	325.01	390.64	1177.01	384.75	150.2	1073.44	382.57	-159.2	1131.96
284.91	1153.03	1161.42	311.15	519.34	1187	324.96	390.55	1176.93	384.75	150.14	1073.5	382.76	-159.73	1131.9
285.39	1153.01	1161.51	311.05	519.35	1187	324.92	390.53	1176.95	384.75	150.1	1073.56	382.79	-159.87	1131.93
285.8	1152.95	1161.55	311.15	519.27	1186.95	324.88	390.51	1177.02	384.7	150.07	1073.6	382.64	-159.62	1131.91
286.02	1152.87	1161.56	311.07	519.27	1187.05	324.9	390.45	1177.09	384.72	150.05	1073.63	382.72	-159.86	1131.91
286.01	1152.85	1161.62	311.23	519.2	1187.23	324.87	390.41	1177.2	384.66	150.03	1073.69	382.81	-159.87	1131.96
286.02	1152.77	1161.65	311.07	519.14	1187.41	324.78	390.34	1177.3	384.66	150.01	1073.8	382.62	-159.68	1132.08
285.85	1152.68	1161.94	311.08	519.07	1187.72	324.68	390.32	1177.44	384.65	149.97	1073.89	382.75	-159.94	1132.13
285.16	1152.77	1162.26	310.85	518.97	1187.84	324.64	390.21	1177.64	384.59	149.95	1074.01	382.59	-159.76	1132.09
284.72	1152.7	1162.78	310.82	518.97	1188.1	324.56	390.16	1177.79	384.56	149.9	1074.13	382.61	-159.79	1132.13
284.06	1152.64	1163.48	310.6	518.93	1188.27	324.45	390.06	1177.99	384.5	149.89	1074.27	382.56	-159.73	1131.99
283.52	1152.51	1164.17	310.5	518.8	1188.41	324.34	390.05	1178.25	384.43	149.88	1074.35	382.57	-160.05	1132.01
283.08	1152.4	1164.97	310.34	518.65	1188.71	324.3	389.94	1178.49	384.38	149.84	1074.52	382.5	-159.89	1132.09
282.92	1152.37	1165.51	310.27	518.63	1189.02	324.16	389.88	1178.69	384.32	149.82	1074.63	382.59	-160.01	1132.21
282.95	1152.21	1166.04	310.09	518.49	1189.34	324.04	389.76	1178.89	384.31	149.78	1074.77	382.61	-160.01	1132.13
282.71	1152.21	1166.32	309.88	518.41	1189.53	323.89	389.75	1179.2	384.21	149.75	1074.89	382.68	-160.23	1132.27
282.9	1152.1	1166.59	309.86	518.36	1189.9	323.81	389.57	1179.4	384.15	149.74	1075.02	382.56	-159.9	1132.44
282.95	1152.1	1166.83	309.58	518.28	1190.12	323.49	389.51	1179.5	384.09	149.65	1075.19	382.37	-159.96	1132.37
282.9	1151.9	1166.95	309.42	518.15	1190.36	323.44	389.4	1179.82	384.03	149.64	1075.31	382.33	-159.71	1132.52
282.63	1151.86	1167.33	309.29	518.07	1190.51	323.33	389.31	1180.01	383.96	149.6	1075.47	381.66	-158.91	1132.77
282.41	1151.76	1167.65	309.17	517.94	1190.67	323.2	389.25	1180.27	383.89	149.56	1075.56	382.44	-160.25	1132.42
281.82	1151.68	1168.07	309.02	517.88	1191	323.11	389.18	1180.41	383.87	149.49	1075.7	382.3	-160.13	1132.44
281.34	1151.49	1168.58	308.83	517.74	1191.21	323.09	388.97	1180.6	383.8	149.46	1075.83	382.41	-160.29	1132.37
280.76	1151.37	1168.85	308.72	517.69	1191.41	322.89	388.96	1180.78	383.75	149.38	1075.93	382.26	-160.12	1132.47
280.4	1151.29	1169.29	308.67	517.55	1191.59	322.88	388.8	1181.02	383.7	149.32	1076.04	382.42	-160.45	1132.49
280.14	1151.17	1169.71	308.57	517.47	1191.79	322.74	388.73	1181.08	383.67	149.25	1076.12	381.77	-159.28	1132.89
280.13	1151.02	1170.06	308.48	517.35	1191.99	322.69	388.64	1181.21	383.63	149.2	1076.17	381.81	-159.33	1132.83
280.2	1151	1170.46	308.39	517.25	1192.15	322.64	388.5	1181.36	383.59	149.12	1076.26	381.76	-159.44	1132.93
280.43	1150.8	1170.65	308.39	517.19	1192.26	322.54	388.43	1181.42	383.6	149.04	1076.33	381.73	-159.51	1132.94
280.56	1150.84	1170.86	308.4	517.05	1192.38	322.59	388.35	1181.53	383.55	148.97	1076.41	381.72	-159.56	1132.82
280.77	1150.76	1171.14	308.35	517	1192.44	322.52	388.26	1181.55	383.51	148.88	1076.45	381.71	-159.74	1132.91
281.01	1150.63	1171.16	308.4	516.85	1192.41	322.54	388.17	1181.59	383.52	148.79	1076.49	381.66	-159.7	1132.92
281.26	1150.59	1171.34	308.41	516.78	1192.52	322.62	388.05	1181.69	383.52	148.71	1076.53	381.62	-159.91	1132.99
281.58	1150.35	1171.5	308.35	516.7	1192.52	322.55	387.95	1181.68	383.54	148.63	1076.52	381.65	-159.88	1132.99
281.43	1150.35	1171.49	308.43	516.53	1192.63	322.55	387.85	1181.67	383.56	148.52	1076.52	381.65	-160.13	1133.11
281.25	1150.2	1171.35	308.56	516.48	1192.6	322.6	387.77	1181.67	383.59	148.41	1076.53	381.61	-160.25	1133.13
281.13	1150.17	1171.43	308.63	516.42	1192.58	322.64	387.67	1181.62	383.65	148.32	1076.49	381.57	-160.26	1132.99
281.06	1150.03	1171.25	308.64	516.27	1192.42	322.77	387.56	1181.6	383.7	148.18	1076.49	381.61	-160.37	1133.15
280.86	1150.01	1171.08	308.77	516.14	1192.38	322.89	387.45	1181.55	383.75	148.03	1076.47	381.48	-160.58	1133.11
281.18	1149.9	1170.86	308.93	516.03	1192.25	322.93	387.34	1181.43	383.83	147.87	1076.46	381.51	-160.66	1133.17
281.68	1149.76	1170.66	309.05	515.91	1192.08	323.08	387.26	1181.39	383.86	147.73	1076.41	381.49	-160.79	1133.22
282.49	1149.61	1170.62	309.27	515.85	1192.05	323.11	387.16	1181.22	383.94	147.54	1076.38	381.5	-161.01	1133.23
283.25	1149.49	1170.51	309.32	515.64	1191.87	323.2	387.02	1181.05	384.05	147.37	1076.34	381.44	-161.23	1133.21
283.93	1149.38	1170.48	309.52	515.48	1191.73	323.27	386.87	1180.9	384.13	147.2	1076.3	381.35	-161.35	1133.17
284.45	1149.29	1170.53	309.62	515.41	1191.6	323.44	386.78	1180.87	384.21	147.06	1076.26	381.34	-161.67	1133.26
284.94	1149.14	1170.62	309.82	515.32	1191.49	323.55	386.61	1180.78	384.29	146.9	1076.16	381.45	-161.65	1133.25
285.48	1148.96	1170.75	310.01	515.13	1191.45	323.66	386.51	1180.67	384.35	146.76	1076.12	381.37	-161.76	1133.21
285.65	1148.77	1170.64	310.18	515.11	1191.4	323.79	386.42	1180.59	384.41	146.62	1076.07	381.36	-161.91	1133.26
285.79	1148.69	1170.63	310.31	515	1191.36	323.95	386.27	1180.53	384.52	146.49	1076.03	381.41	-162.07	1133.3
285.86	1148.6	1170.37	310.39	514.78	1191.29	324.12	386.14	1180.56	384.56	146.36	1076.03	381.36	-162.15	1133.13
285.73	1148.51	1170.24	310.51	514.74	1191.24	324.27	386	1180.55	384.65	146.21	1075.99	381.37	-162.39	1133.1
285.46	1148.48	1170.04	310.72	514.56	1191.35	324.38	385.88	1180.53	384.71	146.07	1075.99	381.45	-162.55	1133.15
285.21	1148.39	1169.8	310.74	514.46	1191.38	324.51	385.76	1180.64	384.77	145.97	1076.01	381.42	-162.73	1133.12
284.98	1148.29	1169.92	310.88	514.34	1191.41	324.65	385.63	1180.67	384.84	145.79	1075.97	381.51	-162.75	1133.15
285.12	1148	1170.14	311.04	514.19	1191.6	324.74	385.46	1180.77	384.89	145.67	1076.05	381.34	-162.92	1133.02
284.99	1147.96	1170.51	311.05	514.08	1191.67	324.82	385.35	1180.83	384.93	145.56	1076.1	381.39	-163.06	1133.02
285.18	1147.88	1171.06	311.13	513.89	1191.82	324.87	385.18	1181	384.98	145.45	1076.16	381.38	-163.29	1132.99
285.48	1147.72	1171.81	311.24	513.79	1191.91	324.89	385.04	1181.07	385.01	145.3	1076.23	381.39	-163.34	1132.99
285.9	1147.55	1172.48	311.34	513.59	1192.13	324.99	384.88	1181.18	385.04	145.21	1076.27	381.37	-163.49	1133.01
286.41	1147.38	1173.08	311.35	513.48	1192.28	325.02	384.8	1181.28	385.05	145.08	1076.29	381.39	-163.61	1133
286.77	1147.35	1173.49	311.55	513.36	1192.49	324.99	384.7	1181.45	385.05	145	1076.33	381.34	-163.69	1132.97
287.24	1147.15	1173.62	311.48	513.25	1192.56	325.04	384.55	1181.51	385.07	144.89	1076.41	381.31	-163.83	1132.94
287.33	1147.14	1173.61	311.54	513.15	1192.69	325.08	384.47	1181.65	385.06	144.82	1076.46	381.36	-163.97	1133.06
287.46	1147.02	1173.29	311.57	513.05	1192.76	325.05	384.39	1181.62	385.03	144.75	1076.49	381.24	-164.11	1133
287.38	1146.97	1173.07	311.57	513.06	1192.74	325.07	384.34	1181.77	385.02	144.68	1076.53	381.26	-164.08	1133.02
287.24	1146.91	1172.93	311.63	512.95	1192.77	325.01	384.28	1181.65	385.01	144.64	1076.52	381.25	-164.06	1133
287.25	1146.86	1172.74	311.55	512.91	1192.73	325.03	384.21	1181.74	384.98	144.58	1076.54	381.23	-164.16	1133.04
286.94	1146.82	1172.48	311.51	512.88	1192.66	325.03	384.18	1181.76	384.98	144.55	1076.53	381.21	-164.13	1133.12
286.56	1146.78	1172.36	311.44	512.87	1192.65	325.01	384.12	1181.76	384.97	144.47	1076.54	381.11	-164.21	1133.09
286.38	1146.66	1172.16	311.31	512.81	1192.62	324.89	384.11	1181.66	384.96	144.44	1076.47	381.07	-164.25	1133.03
286.02	1146.71	1172.06	311.17	512.77	1192.52	324.89	384.07	1181.65	384.95	144.41	1076.42	381.07	-164.34	1133.06
285.82	1146.64	1171.99	311.09	512.76	1192.39	324.81	384.09	1181.52	384.96	144.37	1076.33	381.05	-164.34	1133.08
285.39	1146.74	1171.98	311.05	512.77	1192.25	324.82	384.05	1181.38	384.91	144.37	1076.24	381.02	-164.41	1133.04
285.15	1146.64	1171.74	310.99	512.76	1192.13	324.75	384.09	1181.21	384.89	144.33	1076.16	381.04	-164.31	1133.01
284.92	1146.68	1171.61	310.91	512.79	1191.83	324.66	384.1	1181.02	384.87	144.31	1076.06	381.05	-164.45	1133.14
284.62	1146.71	1171.15	310.84	512.81	1191.58	324.65	384.11	1180.82	384.84	144.28	1075.95	380.99	-164.43	1132.9
284.5	1146.77	1170.77	310.79	512.87	1191.32	324.61	384.14	1180.61	384.83	144.29	1075.83	380.93	-164.34	1132.89
284.19	1146.8	1170.05	310.64	512.92	1191.1	324.57	384.2	1180.36	384.8	144.29	1075.7	380.91	-164.35	1132.85
284.04	1146.81	1169.21	310.54	512.99	1190.8	324.47	384.28	1180.14	384.8	144.29	1075.58	380.92	-164.39	1132.92
283.9	1146.81	1168.2	310.45	513.05	1190.42	324.46	384.31	1179.99	384.78	144.32	1075.44	380.94	-164.25	1132.88
283.45	1146.89	1167.01	310.42	513.14	1190.21	324.35	384.42	1179.73	384.75	144.36	1075.34	380.95	-164.3	1132.92
283.11	1146.96	1165.76	310.29	513.26	1189.82	324.35	384.45	1179.49	384.75	144.42	1075.23	380.88	-164.22	1132.78
283.03	1146.95	1164.76	310.21	513.32	1189.5	324.45	384.54	1179.41	384.73	144.46	1075.11	380.93	-164.16	1132.9
282.29	1147.22	1163.65	310.31	513.48	1189.29	324.4	384.67	1179.13	384.73	144.48	1075.06	380.87	-164.19	1132.85
282.28	1147.32	1163	310.29	513.59	1188.96	324.54	384.79	1179	384.72	144.52	1075	380.89	-164.19	1132.92
282.4	1147.32	1162.36	310.33	513.71	1188.69	324.44	384.88	1178.72	384.73	144.53	1074.86	380.94	-164.13	1132.94
282.34	1147.45	1161.91	310.36	513.8	1188.43	324.51	384.98	1178.55	384.72	144.59	1074.78	380.83	-164.07	1132.86
282.92	1147.5	1161.77	310.39	513.88	1188.18	324.43	385.05	1178.25	384.72	144.63	1074.68	380.89	-163.95	1132.8
283.03	1147.66	1161.63	310.42	513.98	1188.03	324.5	385.08	1178.12	384.75	144.7	1074.54	380.83	-163.88	1132.73
283.45	1147.65	1161.75	310.51	514	1187.88	324.53	385.18	1177.97	384.78	144.79	1074.42	380.92	-163.91	1132.77
283.74	1147.75	1162.06	310.51	514.04	1187.74	324.63	385.26	1177.83	384.83	144.84	1074.27	380.89	-163.81	1132.77
283.94	1147.76	1162.36	310.62	514.15	1187.67	324.55	385.34	1177.62	384.83	144.92	1074.13	380.99	-163.71	1132.8
283.93	1147.92	1162.59	310.61	514.24	1187.51	324.6	385.44	1177.48	384.85	144.98	1074.03	381.01	-163.63	1132.77
283.9	1147.97	1162.66	310.69	514.32	1187.4	324.58	385.51	1177.34	384.86	145.06	1073.94	381.01	-163.6	1132.72
284.01	1147.99	1162.49	310.71	514.41	1187.27	324.62	385.63	1177.24	384.86	145.1	1073.86	380.97	-163.44	1132.62
283.88	1148.12	1162.03	310.68	514.53	1186.99	324.66	385.68	1177.11	384.9	145.15	1073.82	380.97	-163.52	1132.64
283.68	1148.21	1161.34	310.73	514.57	1186.85	324.72	385.81	1177.09	384.88	145.21	1073.73	380.99	-163.46	1132.7
283.58	1148.38	1160.58	310.79	514.67	1186.79	324.75	385.88	1176.91	384.89	145.24	1073.67	380.97	-163.4	1132.64
283.58	1148.38	1159.85	310.72	514.78	1186.53	324.69	385.98	1176.75	384.89	145.29	1073.63	381	-163.3	1132.56
283.55	1148.46	1159.11	310.65	514.85	1186.41	324.72	386.03	1176.68	384.89	145.34	1073.57	380.98	-163.19	1132.61
283.19	1148.58	1158.67	310.66	514.93	1186.3	324.76	386.11	1176.6	384.89	145.4	1073.53	381	-163.1	1132.58
283.04	1148.63	1158.47	310.63	515.01	1186.19	324.76	386.17	1176.52	384.92	145.45	1073.49	381.01	-163.1	1132.62
282.86	1148.68	1158.47	310.6	515.04	1186.04	324.74	386.23	1176.44	384.89	145.51	1073.44	381.04	-163.07	1132.59
282.72	1148.67	1158.51	310.59	515.17	1185.99	324.76	386.33	1176.4	384.9	145.57	1073.37	380.96	-162.97	1132.62
282.62	1148.73	1158.57	310.65	515.17	1185.91	324.74	386.35	1176.28	384.89	145.61	1073.34	380.98	-163.01	1132.63
282.62	1148.79	1158.66	310.62	515.2	1185.79	324.73	386.35	1176.18	384.89	145.64	1073.3	380.96	-162.94	1132.51
282.77	1148.92	1158.68	310.65	515.31	1185.83	324.73	386.43	1176.16	384.87	145.73	1073.24	380.89	-162.89	1132.54
283.04	1148.95	1158.75	310.7	515.37	1185.79	324.72	386.51	1176.18	384.87	145.76	1073.22	380.94	-162.73	1132.57
283.26	1149	1158.67	310.61	515.38	1185.77	324.69	386.53	1176.14	384.86	145.81	1073.21	381.01	-162.76	1132.56
283.54	1149	1158.67	310.66	515.46	1185.83	324.66	386.58	1176.15	384.85	145.85	1073.19	381.01	-162.64	1132.54
283.55	1149.15	1158.64	310.63	515.53	1185.8	324.71	386.59	1176.15	384.84	145.91	1073.21	380.97	-162.59	1132.39
283.63	1149.15	1158.6	310.64	515.56	1185.78	324.73	386.67	1176.21	384.83	145.97	1073.19	380.89	-162.49	1132.35
283.62	1149.22	1158.72	310.67	515.58	1185.87	324.75	386.71	1176.22	384.83	146.02	1073.22	380.98	-162.51	1132.46
283.46	1149.23	1158.84	310.8	515.65	1186	324.71	386.77	1176.24	384.81	146.09	1073.22	381.07	-162.41	1132.48
283.33	1149.22	1159.01	310.69	515.62	1186.06	324.74	386.82	1176.39	384.82	146.14	1073.24	380.97	-162.53	1132.38
283.19	1149.27	1159.47	310.71	515.67	1186.27	324.77	386.82	1176.43	384.83	146.17	1073.26	381.04	-162.33	1132.35
282.81	1149.32	1159.89	310.78	515.63	1186.35	324.82	386.84	1176.55	384.84	146.19	1073.31	381.07	-162.34	1132.43
282.95	1149.21	1160.41	310.82	515.66	1186.5	324.78	386.83	1176.65	384.84	146.24	1073.34	381.08	-162.42	1132.51
282.79	1149.29	1160.73	310.72	515.66	1186.57	324.82	386.84	1176.78	384.81	146.27	1073.37	381.02	-162.31	1132.34
282.71	1149.38	1161.31	310.76	515.65	1186.74	324.82	386.87	1176.88	384.82	146.3	1073.42	381.05	-162.34	1132.44
283.05	1149.26	1161.72	310.9	515.65	1186.96	324.8	386.8	1176.99	384.77	146.3	1073.47	381.07	-162.21	1132.37
283.24	1149.27	1162.04	310.79	515.55	1187.08	324.78	386.8	1177.05	384.78	146.3	1073.55	381.08	-162.25	1132.4
283.52	1149.17	1162.38	310.8	515.55	1187.22	324.71	386.75	1177.15	384.78	146.29	1073.57	381.12	-162.28	1132.41
283.65	1149.18	1162.69	310.69	515.5	1187.4	324.71	386.66	1177.21	384.77	146.27	1073.61	381.11	-162.37	1132.39
283.62	1149.12	1162.97	310.64	515.46	1187.44	324.64	386.64	1177.35	384.77	146.25	1073.67	381.11	-162.31	1132.31
283.84	1148.96	1163.28	310.63	515.34	1187.62	324.55	386.63	1177.43	384.77	146.25	1073.7	381.13	-162.35	1132.31
283.34	1149.02	1163.51	310.62	515.3	1187.75	324.59	386.55	1177.53	384.77	146.2	1073.75	381.21	-162.34	1132.39
283.01	1148.96	1163.79	310.52	515.26	1187.84	324.6	386.44	1177.62	384.77	146.17	1073.81	381.17	-162.37	1132.31
282.44	1148.91	1163.95	310.47	515.17	1187.99	324.56	386.41	1177.81	384.77	146.13	1073.86	381.16	-162.53	1132.25
282.07	1148.78	1164.19	310.36	515.06	1188.16	324.52	386.28	1177.86	384.77	146.07	1073.86	381.65	-163.52	1131.87
281.71	1148.67	1164.39	310.3	514.98	1188.14	324.49	386.26	1177.92	384.78	146.01	1073.86	381.18	-162.56	1132.23
281.26	1148.6	1164.53	310.17	514.91	1188.26	324.45	386.18	1178.01	384.75	145.96	1073.87	381.82	-163.78	1131.94
281.04	1148.5	1164.57	310.21	514.86	1188.34	324.48	386.11	1178.05	384.72	145.93	1073.89	381.75	-163.67	1131.86
281.1	1148.42	1164.62	310.15	514.82	1188.36	324.46	386.07	1178.09	384.73	145.87	1073.91	381.89	-163.91	1131.86
281	1148.44	1164.53	310.11	514.75	1188.39	324.32	385.98	1178.16	384.69	145.85	1073.94	381.86	-163.87	1131.84
281.22	1148.4	1164.3	309.99	514.72	1188.42	324.3	385.9	1178.21	384.66	145.78	1074	381.18	-162.83	1132.2
281.35	1148.39	1164	309.93	514.68	1188.43	324.21	385.87	1178.27	384.65	145.71	1074.07	381.87	-164.15	1131.83
281.83	1148.24	1163.63	309.89	514.63	1188.49	324.18	385.78	1178.31	384.59	145.68	1074.12	381.16	-162.89	1132.22
281.7	1148.28	1163.35	309.86	514.58	1188.48	324.09	385.79	1178.34	384.57	145.64	1074.15	381.74	-164.11	1131.95
281.5	1148.3	1163.2	309.79	514.52	1188.47	324.1	385.75	1178.39	384.57	145.61	1074.17	381.82	-164.01	1132.02
281.52	1148.13	1163.27	309.71	514.5	1188.52	324.13	385.65	1178.43	384.53	145.6	1074.23	381.1	-163.13	1132.19
281.24	1148.13	1163.64	309.68	514.46	1188.67	324.03	385.71	1178.52	384.54	145.57	1074.22	381.68	-164.1	1131.9
281.01	1148.05	1164.19	309.69	514.47	1188.78	324.08	385.67	1178.57	384.54	145.56	1074.24	381.12	-163.17	1132.21
280.57	1147.94	1164.88	309.67	514.42	1188.96	324.11	385.61	1178.64	384.54	145.56	1074.25	381.07	-163.27	1132.22
280.09	1147.89	1165.61	309.64	514.38	1189.12	324.09	385.61	1178.76	384.53	145.56	1074.26	381.11	-163.13	1132.23
279.63	1148	1166.36	309.66	514.37	1189.13	324.12	385.52	1178.78	384.56	145.54	1074.33	381.03	-163.23	1132.1
279.8	1147.88	1166.95	309.68	514.3	1189.26	324.14	385.54	1178.85	384.56	145.5	1074.36	381.05	-163.21	1132.1
279.74	1147.93	1167.16	309.69	514.24	1189.33	324.15	385.46	1178.87	384.56	145.49	1074.36	381.05	-163.21	1132.13
279.99	1147.91	1167.19	309.79	514.18	1189.48	324.24	385.4	1178.93	384.58	145.47	1074.39	380.98	-163.2	1132.11
280.65	1147.83	1167.09	309.9	514.18	1189.55	324.25	385.4	1178.98	384.58	145.45	1074.41	381.12	-163.31	1132.21
281.32	1147.78	1166.92	309.87	514.12	1189.53	324.32	385.33	1179.1	384.59	145.4	1074.45	381.13	-163.35	1132.21
281.73	1147.73	1166.7	309.91	514.14	1189.53	324.3	385.34	1179.17	384.59	145.4	1074.46	381.09	-163.4	1132.19
281.87	1147.83	1166.61	309.88	514.03	1189.57	324.31	385.24	1179.17	384.58	145.33	1074.51	381.11	-163.48	1132.19
282.13	1147.74	1166.43	310.04	514.01	1189.58	324.39	385.22	1179.21	384.58	145.31	1074.53	381.07	-163.54	1132.18
282.3	1147.71	1166.45	310.12	513.98	1189.57	324.38	385.17	1179.15	384.58	145.26	1074.53	381.69	-164.58	1131.88
282.24	1147.61	1166.4	310.13	513.96	1189.6	324.41	385.12	1179.18	384.6	145.19	1074.53	381.05	-163.6	1132.23
282.2	1147.57	1166.34	310.21	513.9	1189.58	324.41	385.08	1179.24	384.62	145.12	1074.56	381.03	-163.74	1132.23
282.26	1147.53	1166.28	310.19	513.82	1189.47	324.34	385.01	1179.17	384.61	145.07	1074.54	381.1	-163.74	1132.24
282.24	1147.54	1166.22	310.21	513.8	1189.49	324.39	384.9	1179.17	384.61	145.02	1074.51	381.03	-163.75	1132.16
282.43	1147.46	1166.07	310.21	513.74	1189.4	324.37	384.88	1179.14	384.61	144.93	1074.51	381.53	-164.71	1131.86
282.56	1147.38	1165.74	310.23	513.74	1189.26	324.38	384.82	1179.09	384.63	144.85	1074.49	381.05	-163.82	1132.23
282.52	1147.42	1165.24	310.18	513.69	1189.15	324.33	384.79	1179.02	384.63	144.8	1074.44	381.53	-165.04	1131.93
282.86	1147.33	1164.67	310.24	513.66	1189.01	324.33	384.78	1178.93	384.64	144.73	1074.43	380.91	-164.02	1132.23
282.95	1147.28	1163.93	310.19	513.6	1188.78	324.33	384.7	1178.76	384.61	144.67	1074.34	381.49	-165.21	1131.94
283.03	1147.34	1163.16	310.26	513.63	1188.62	324.37	384.7	1178.65	384.63	144.62	1074.34	381.47	-165.17	1131.96
283.27	1147.34	1162.58	310.25	513.64	1188.44	324.4	384.7	1178.57	384.63	144.57	1074.27	380.84	-164.15	1132.2
283.46	1147.3	1161.91	310.31	513.6	1188.32	324.34	384.68	1178.34	384.64	144.51	1074.2	381.43	-165.26	1131.93
283.45	1147.28	1161.53	310.34	513.63	1188.1	324.41	384.66	1178.23	384.64	144.5	1074.12	380.74	-164.35	1132.17
283.43	1147.27	1161.25	310.26	513.59	1188.01	324.42	384.62	1178.11	384.65	144.43	1074.03	380.81	-164.26	1132.25
283.32	1147.18	1161.24	310.31	513.58	1187.84	324.47	384.62	1178.09	384.66	144.4	1073.95	380.75	-164.26	1132.15
282.92	1147.17	1161.34	310.25	513.59	1187.79	324.45	384.62	1177.91	384.67	144.4	1073.86	381.43	-165.45	1131.86
282.37	1147.25	1161.51	310.4	513.58	1187.7	324.57	384.6	1177.85	384.64	144.41	1073.78	381.36	-165.51	1131.75
282.26	1147.22	1161.81	310.38	513.6	1187.69	324.59	384.64	1177.8	384.71	144.39	1073.75	381.56	-165.6	1131.77
282.01	1147.18	1162.15	310.39	513.56	1187.66	324.64	384.64	1177.73	384.76	144.39	1073.69	381.42	-165.4	1131.88
281.84	1147.14	1162.27	310.43	513.61	1187.61	324.65	384.69	1177.74	384.79	144.39	1073.69	380.72	-164.31	1132.09
281.98	1147.23	1162.5	310.55	513.58	1187.73	324.72	384.67	1177.69	384.77	144.43	1073.68	381.45	-165.57	1131.75
282.12	1147.17	1162.55	310.65	513.63	1187.78	324.77	384.71	1177.76	384.8	144.43	1073.68	381.38	-165.4	1131.85
282.33	1147.26	1162.58	310.7	513.62	1187.79	324.84	384.73	1177.77	384.81	144.46	1073.67	381.31	-165.29	1131.83
282.84	1147.29	1162.55	310.69	513.64	1187.79	324.88	384.73	1177.76	384.83	144.47	1073.67	381.35	-165.42	1131.61
283.36	1147.31	1162.65	310.79	513.69	1187.8	324.93	384.76	1177.77	384.82	144.47	1073.69	380.6	-164.2	1131.91
283.91	1147.35	1162.67	310.95	513.7	1187.92	324.99	384.76	1177.82	384.82	144.5	1073.69	381.39	-165.51	1131.68
284.2	1147.41	1162.78	311.03	513.71	1187.97	325	384.81	1177.84	384.82	144.54	1073.7	381.48	-165.4	1131.75
284.61	1147.44	1163.02	311.09	513.69	1188	325.11	384.8	1177.92	384.82	144.58	1073.71	381.39	-165.41	1131.71
284.85	1147.42	1163.26	311.23	513.71	1188.06	325.11	384.83	1177.88	384.85	144.57	1073.73	381.46	-165.38	1131.73
284.93	1147.41	1163.62	311.19	513.72	1188.1	325.2	384.81	1177.95	384.86	144.6	1073.74	381.36	-165.34	1131.73
285.05	1147.37	1163.87	311.27	513.73	1188.24	325.13	384.83	1177.97	384.89	144.63	1073.76	381.49	-165.32	1131.75
284.71	1147.49	1164.1	311.27	513.76	1188.28	325.17	384.87	1178.04	384.87	144.64	1073.79	381.32	-165.22	1131.81
284.5	1147.44	1164.26	311.23	513.79	1188.26	325.1	384.89	1178	384.89	144.66	1073.8	381.28	-165.2	1131.69
284.15	1147.54	1164.32	311.21	513.77	1188.33	325.24	384.86	1178.13	384.9	144.68	1073.84	381.32	-165.34	1131.66
284.13	1147.45	1164.27	311.24	513.78	1188.39	325.23	384.91	1178.2	384.88	144.7	1073.83	381.38	-165.28	1131.57
284	1147.5	1164.2	311.17	513.77	1188.41	325.21	384.92	1178.22	384.9	144.71	1073.87	381.26	-165.34	1131.58
283.91	1147.48	1164.08	311.16	513.82	1188.39	325.21	384.9	1178.27	384.9	144.74	1073.89	381.26	-165.34	1131.66
283.73	1147.54	1163.82	311.11	513.8	1188.5	325.2	384.87	1178.34	384.9	144.75	1073.89	381.39	-165.37	1131.71
283.66	1147.6	1163.71	311.13	513.79	1188.58	325.32	384.83	1178.41	384.92	144.74	1073.94	381.43	-165.43	1131.68
283.6	1147.52	1163.61	311.19	513.87	1188.55	325.24	384.88	1178.4	384.92	144.76	1073.95	380.67	-164.13	1132.02
283.61	1147.42	1163.73	311.14	513.84	1188.66	325.28	384.89	1178.45	384.91	144.76	1073.99	381.4	-165.24	1131.7
283.3	1147.47	1163.94	311.22	513.83	1188.69	325.3	384.84	1178.51	384.91	144.81	1073.98	381.42	-165.23	1131.83
283.51	1147.43	1164.37	311.13	513.84	1188.73	325.29	384.89	1178.56	384.9	144.8	1073.97	381.48	-165.13	1131.68
283.25	1147.53	1164.81	311.05	513.79	1188.76	325.23	384.86	1178.56	384.94	144.83	1073.98	381.54	-165.29	1131.74
283.3	1147.41	1165.21	311.05	513.79	1188.83	325.25	384.86	1178.6	384.95	144.81	1073.99	380.81	-163.98	1131.94
283.16	1147.46	1165.5	311.13	513.86	1188.86	325.31	384.86	1178.6	384.95	144.84	1073.97	381.46	-165.2	1131.57
283.02	1147.45	1165.69	311.25	513.82	1188.92	325.29	384.92	1178.61	384.96	144.85	1073.98	381.63	-165.41	1131.54
283.07	1147.5	1165.7	311.19	513.83	1188.89	325.35	384.92	1178.63	384.98	144.87	1074	381.59	-165.27	1131.58
283.02	1147.6	1165.67	311.29	513.88	1188.92	325.4	384.96	1178.64	384.99	144.91	1074.01	381.29	-164.9	1131.7
283.29	1147.63	1165.5	311.31	513.92	1188.9	325.45	384.97	1178.65	385.03	144.91	1074.03	381.6	-165.28	1131.6
283.82	1147.53	1165.46	311.38	513.92	1188.83	325.5	384.99	1178.62	385.05	144.94	1074.06	381.45	-165.22	1131.6
284.12	1147.63	1165.19	311.45	513.97	1188.73	325.58	384.99	1178.57	385.08	144.95	1074.08	381.62	-165.19	1131.59
284.33	1147.66	1164.77	311.49	513.98	1188.76	325.62	385.06	1178.54	385.1	144.96	1074.1	381.54	-165.24	1131.61
284.75	1147.71	1164.42	311.61	514.03	1188.68	325.68	385.09	1178.55	385.17	144.95	1074.1	381.52	-165.19	1131.54
284.74	1147.74	1164.03	311.65	514.1	1188.69	325.7	385.11	1178.46	385.18	144.97	1074.09	381.54	-165.26	1131.48
284.97	1147.79	1163.88	311.74	514.11	1188.62	325.77	385.1	1178.46	385.25	144.97	1074.07	381.7	-165.35	1131.52
285.06	1147.84	1163.73	311.86	514.08	1188.57	325.8	385.16	1178.39	385.29	144.97	1074.04	381.64	-165.26	1131.52
285.12	1147.72	1163.76	311.96	514.14	1188.56	325.92	385.18	1178.42	385.32	144.97	1074.04	381.63	-165.3	1131.58
284.92	1147.86	1163.85	312	514.14	1188.59	326.01	385.19	1178.4	385.35	144.97	1074.01	381.71	-165.12	1131.49
284.84	1147.81	1164.11	312.08	514.11	1188.62	326.04	385.19	1178.32	385.4	144.97	1074	381.75	-165.29	1131.45
285.16	1147.65	1164.5	312.13	514.08	1188.6	326.2	385.14	1178.41	385.44	144.99	1073.97	381.71	-165.22	1131.54
285.2	1147.82	1164.86	312.19	514.14	1188.58	326.24	385.18	1178.38	385.44	145.02	1073.92	381.7	-165.22	1131.38
285.25	1147.71	1164.94	312.23	514.18	1188.55	326.19	385.17	1178.3	385.48	145.02	1073.9	381.72	-165.27	1131.44
285.26	1147.81	1165.24	312.26	514.15	1188.59	326.25	385.2	1178.36	385.53	145.01	1073.9	381.84	-165.1	1131.47
285.3	1147.81	1165.31	312.22	514.16	1188.55	326.22	385.2	1178.32	385.54	145.01	1073.87	381.7	-164.97	1131.44
285.2	1147.81	1165.06	312.24	514.15	1188.55	326.19	385.25	1178.25	385.53	145.02	1073.89	381.62	-164.84	1131.6
285.08	1147.95	1164.78	312.31	514.16	1188.53	326.23	385.24	1178.28	385.55	145.01	1073.84	381.85	-165.26	1131.33
285.26	1147.82	1164.42	312.32	514.22	1188.48	326.29	385.22	1178.23	385.56	145.01	1073.83	381.84	-165.1	1131.3
285.24	1147.75	1164.16	312.27	514.16	1188.43	326.3	385.2	1178.16	385.56	145.01	1073.81	381.85	-165.22	1131.45
284.86	1147.87	1163.83	312.26	514.18	1188.43	326.33	385.23	1178.19	385.56	145	1073.77	381.96	-165.31	1131.38
284.69	1147.88	1163.76	312.26	514.13	1188.38	326.26	385.19	1178.11	385.57	144.99	1073.76	381.94	-165.26	1131.34
284.62	1147.78	1163.8	312.25	514.18	1188.32	326.29	385.22	1178.11	385.58	144.96	1073.75	381.77	-164.85	1131.46
284.22	1147.87	1163.9	312.19	514.15	1188.24	326.28	385.18	1178.09	385.6	144.96	1073.75	381.92	-165.19	1131.36
284.08	1147.77	1164.15	312.11	514.09	1188.23	326.3	385.18	1178.05	385.62	144.96	1073.68	382.06	-165.29	1131.42
283.6	1147.83	1164.32	312.1	514.12	1188.25	326.23	385.18	1178	385.58	144.97	1073.68	382.02	-165.15	1131.38
283.32	1147.78	1164.4	312.05	514.13	1188.19	326.22	385.16	1178	385.64	144.95	1073.62	381.96	-165.11	1131.41
282.88	1147.82	1164.41	311.91	514.06	1188.23	326.26	385.14	1178.03	385.63	144.95	1073.64	382.11	-165.41	1131.26
282.63	1147.78	1164.26	311.84	514.1	1188.25	326.2	385.09	1178.01	385.64	144.94	1073.64	381.9	-164.88	1131.44
282.45	1147.78	1164.12	311.82	514.12	1188.26	326.19	385.1	1178.06	385.67	144.94	1073.67	382.14	-165.33	1131.29
282.22	1147.73	1164.02	311.75	514.07	1188.28	326.13	385.1	1178.14	385.65	144.96	1073.69	382.08	-165.16	1131.33
282.25	1147.69	1164.03	311.7	514.04	1188.48	326.08	385.06	1178.2	385.66	144.94	1073.76	382.11	-165.09	1131.4
282.25	1147.66	1164.13	311.63	514.04	1188.53	326.02	385.02	1178.35	385.69	144.95	1073.82	382.24	-165.32	1131.33
282.06	1147.73	1164.45	311.53	514	1188.66	325.9	384.97	1178.4	385.72	144.93	1073.93	382.01	-165.13	1131.34
282.33	1147.57	1165.07	311.39	513.88	1188.85	325.81	384.93	1178.51	385.73	144.96	1073.98	382.06	-165.21	1131.38
282.26	1147.57	1165.84	311.3	513.9	1188.98	325.81	384.96	1178.67	385.77	144.93	1074.04	382.02	-165.14	1131.38
282.21	1147.55	1166.51	311.39	513.87	1189.08	325.8	384.89	1178.76	385.8	144.92	1074.08	381.97	-165.27	1131.3
282.07	1147.51	1167.13	311.38	513.83	1189.14	325.79	384.88	1178.78	385.79	144.94	1074.12	382.08	-165.38	1131.47
281.97	1147.51	1167.62	311.41	513.81	1189.3	325.88	384.81	1178.91	385.81	144.92	1074.18	381.98	-165.12	1131.5
281.96	1147.51	1168.01	311.44	513.76	1189.38	325.92	384.81	1179.01	385.83	144.91	1074.19	382.01	-165.31	1131.49
281.69	1147.54	1168.08	311.41	513.71	1189.55	325.9	384.75	1179.06	385.83	144.92	1074.25	382	-165.2	1131.49
281.71	1147.4	1168.2	311.4	513.71	1189.68	325.86	384.77	1179.19	385.85	144.9	1074.28	382.11	-165.28	1131.52
281.72	1147.44	1168.06	311.39	513.71	1189.72	325.93	384.66	1179.3	385.9	144.89	1074.31	381.95	-165.32	1131.39
281.65	1147.39	1168.04	311.41	513.7	1189.87	325.91	384.62	1179.46	385.91	144.87	1074.37	382	-165.29	1131.47
281.63	1147.32	1167.72	311.32	513.6	1189.91	325.96	384.62	1179.51	385.9	144.87	1074.43	381.96	-165.2	1131.45
281.43	1147.37	1167.53	311.42	513.62	1190.07	325.97	384.6	1179.58	385.91	144.85	1074.5	381.87	-165.17	1131.55
281.42	1147.36	1167.54	311.46	513.6	1190.18	325.99	384.56	1179.7	385.92	144.81	1074.56	381.95	-165.38	1131.46
281.41	1147.25	1167.5	311.57	513.66	1190.21	326.01	384.53	1179.7	385.94	144.79	1074.62	382.02	-165.39	1131.46
281.48	1147.3	1167.66	311.55	513.55	1190.24	326.11	384.47	1179.93	385.93	144.76	1074.69	382.02	-165.68	1131.39
281.67	1147.2	1167.77	311.5	513.49	1190.33	326.04	384.45	1179.92	385.93	144.74	1074.75	381.94	-165.46	1131.53
282.01	1147.19	1168.23	311.5	513.46	1190.45	326	384.42	1179.99	385.95	144.71	1074.81	381.87	-165.45	1131.57
282.03	1147.1	1168.58	311.53	513.4	1190.65	325.97	384.39	1180.1	385.95	144.67	1074.87	381.92	-165.46	1131.72
282.05	1147.12	1169.03	311.38	513.4	1190.5	325.86	384.34	1180.12	385.96	144.63	1074.96	381.91	-165.45	1131.68
282.13	1146.96	1169.26	311.39	513.35	1190.65	325.99	384.31	1180.23	385.94	144.62	1075.01	381.92	-165.57	1131.66
282.14	1146.95	1169.49	311.39	513.37	1190.8	325.84	384.34	1180.23	385.91	144.6	1075.05	381.87	-165.39	1131.79
281.78	1147.08	1169.46	311.42	513.32	1190.79	325.93	384.27	1180.38	385.87	144.58	1075.14	381.9	-165.56	1131.83
281.81	1147.03	1169.37	311.34	513.31	1190.94	325.85	384.27	1180.44	385.9	144.57	1075.19	381.82	-165.5	1131.71
281.75	1146.97	1169.2	311.31	513.28	1191.11	325.9	384.26	1180.65	385.9	144.6	1075.23	381.89	-165.44	1131.91
281.39	1147.05	1168.88	311.19	513.3	1191.3	325.79	384.24	1180.63	385.92	144.61	1075.26	381.96	-165.54	1131.8
281.2	1146.99	1168.9	311.12	513.29	1191.37	325.77	384.23	1180.76	385.93	144.64	1075.31	381.87	-165.44	1131.81
280.65	1147.03	1169.13	311.01	513.24	1191.38	325.69	384.23	1180.84	385.94	144.66	1075.38	381.84	-165.38	1131.88
280.44	1146.93	1169.61	310.91	513.32	1191.49	325.66	384.22	1180.93	385.95	144.68	1075.41	381.84	-165.31	1131.93
280.13	1146.95	1170.22	310.91	513.26	1191.55	325.72	384.18	1181.02	385.99	144.7	1075.44	381.62	-165.16	1131.96
279.76	1146.89	1170.63	310.86	513.27	1191.57	325.68	384.25	1180.94	385.98	144.72	1075.43	381.52	-165.07	1131.98
279.5	1146.97	1171.16	310.91	513.3	1191.55	325.73	384.28	1180.98	386	144.72	1075.43	380.93	-164.05	1132.27
279.49	1146.96	1171.5	310.9	513.31	1191.52	325.74	384.33	1180.81	386	144.74	1075.41	381.53	-165.06	1131.93
279.57	1147.05	1171.7	310.95	513.32	1191.45	325.79	384.38	1180.77	385.97	144.76	1075.36	380.92	-164.07	1132.33
279.75	1147.02	1171.66	311	513.35	1191.45	325.78	384.4	1180.64	386.01	144.75	1075.34	380.81	-164.01	1132.24
280.14	1147.11	1171.47	310.99	513.41	1191.37	325.84	384.43	1180.61	386.02	144.76	1075.29	380.9	-164.02	1132.4
280.36	1147.18	1171.18	311.08	513.4	1191.16	325.82	384.46	1180.45	386.01	144.75	1075.24	380.81	-163.98	1132.36
280.58	1147.23	1170.65	311.11	513.49	1191.02	325.79	384.48	1180.31	386.01	144.73	1075.18	380.75	-163.98	1132.42
281.03	1147.28	1170.14	311.18	513.55	1190.83	325.86	384.5	1180.17	386.01	144.75	1075.11	380.7	-163.91	1132.43
281.17	1147.28	1169.5	311.23	513.62	1190.56	325.86	384.59	1180.07	386	144.77	1075.06	380.71	-164.03	1132.52
281.34	1147.3	1168.62	311.23	513.71	1190.31	325.92	384.62	1179.92	385.98	144.77	1075.04	380.64	-164	1132.43
281.33	1147.44	1167.64	311.31	513.69	1190.11	325.98	384.61	1179.82	385.99	144.73	1075.03	380.65	-163.92	1132.53
281.64	1147.45	1166.66	311.33	513.76	1189.98	325.95	384.74	1179.7	385.98	144.75	1074.95	380.62	-163.94	1132.5
281.68	1147.43	1165.84	311.36	513.8	1189.9	325.99	384.73	1179.64	386	144.74	1074.9	380.58	-163.87	1132.5
281.57	1147.54	1164.96	311.36	513.8	1189.73	326.04	384.71	1179.58	386.02	144.75	1074.88	380.64	-163.88	1132.55
281.85	1147.41	1164.72	311.32	513.86	1189.64	326.06	384.7	1179.5	386.03	144.75	1074.83	380.56	-163.96	1132.48
281.37	1147.55	1164.72	311.32	513.88	1189.57	326.03	384.71	1179.42	386.04	144.73	1074.8	380.56	-163.96	1132.49
281.38	1147.56	1165.13	311.4	513.85	1189.59	326.04	384.78	1179.41	386.02	144.75	1074.75	380.53	-163.97	1132.46
281.36	1147.47	1165.86	311.39	513.82	1189.45	326.01	384.77	1179.3	386.03	144.74	1074.74	380.54	-163.95	1132.49
281.44	1147.41	1166.49	311.33	513.83	1189.45	326.01	384.75	1179.25	386.02	144.74	1074.73	380.57	-163.97	1132.51
281.47	1147.46	1166.82	311.33	513.79	1189.36	325.97	384.71	1179.21	386.01	144.7	1074.73	380.54	-164.02	1132.54
281.61	1147.47	1167.02	311.28	513.77	1189.42	325.92	384.75	1179.22	386.01	144.71	1074.75	380.45	-163.9	1132.47
281.8	1147.49	1166.84	311.24	513.8	1189.48	325.89	384.73	1179.24	385.96	144.71	1074.76	380.46	-164.04	1132.59
281.94	1147.52	1166.53	311.13	513.78	1189.51	325.7	384.75	1179.27	385.94	144.71	1074.8	380.46	-164.01	1132.61
282.04	1147.48	1166.19	311.06	513.76	1189.59	325.66	384.75	1179.4	385.95	144.72	1074.85	380.5	-163.97	1132.68
281.9	1147.55	1165.91	310.99	513.7	1189.72	325.56	384.7	1179.44	385.96	144.72	1074.94	380.44	-163.97	1132.68
281.87	1147.54	1165.96	310.96	513.73	1189.86	325.49	384.68	1179.62	385.95	144.73	1075.03	380.41	-163.77	1132.71
281.72	1147.5	1166.19	310.86	513.69	1189.93	325.39	384.66	1179.68	385.95	144.73	1075.15	380.35	-163.88	1132.68
281.66	1147.39	1166.71	310.82	513.68	1190.12	325.38	384.63	1179.79	385.93	144.73	1075.2	380.36	-163.92	1132.86
281.3	1147.39	1167.45	310.85	513.61	1190.23	325.44	384.61	1179.98	385.99	144.74	1075.31	380.3	-163.94	1132.78
281.18	1147.35	1168.33	310.79	513.65	1190.46	325.36	384.6	1180.03	385.97	144.76	1075.34	380.34	-163.93	1132.79
281.12	1147.33	1169.24	310.78	513.65	1190.63	325.4	384.6	1180.23	386	144.77	1075.39	380.28	-163.92	1132.82
281.18	1147.28	1170.01	310.81	513.58	1190.89	325.36	384.57	1180.27	386.05	144.78	1075.43	380.29	-163.89	1132.91
281.26	1147.23	1170.59	310.88	513.52	1191.12	325.4	384.57	1180.45	386.09	144.8	1075.51	380.29	-163.85	1132.84
281.34	1147.25	1170.99	310.77	513.5	1191.2	325.39	384.54	1180.54	386.1	144.82	1075.55	380.35	-163.7	1132.84
281.49	1147.35	1171.13	310.82	513.52	1191.38	325.46	384.52	1180.66	386.13	144.86	1075.58	380.28	-163.84	1132.86
281.74	1147.32	1171.03	310.84	513.56	1191.46	325.47	384.53	1180.73	386.19	144.88	1075.64	380.32	-163.81	1132.89
281.97	1147.35	1170.92	310.89	513.57	1191.49	325.49	384.58	1180.81	386.19	144.91	1075.67	380.27	-163.67	1132.86
282.14	1147.41	1170.59	310.89	513.57	1191.5	325.48	384.64	1180.84	386.2	144.94	1075.69	380.28	-163.78	1132.89
282.26	1147.41	1170.18	311.01	513.63	1191.47	325.58	384.64	1180.86	386.25	144.94	1075.73	380.24	-163.77	1132.93
282.65	1147.37	1169.7	310.95	513.71	1191.43	325.59	384.63	1180.87	386.3	144.93	1075.77	380.25	-163.81	1133
282.43	1147.47	1169.48	311.02	513.71	1191.42	325.58	384.64	1180.9	386.32	144.95	1075.77	380.21	-163.75	1133
282.49	1147.45	1169.12	311.03	513.7	1191.37	325.64	384.61	1180.89	386.34	144.92	1075.78	380.28	-163.76	1132.99
282.47	1147.46	1169.01	311.04	513.63	1191.33	325.64	384.63	1180.89	386.37	144.88	1075.78	380.3	-163.85	1133.1
282.3	1147.47	1168.88	311.01	513.75	1191.28	325.7	384.59	1180.88	386.43	144.87	1075.77	380.29	-163.79	1133.03
282.11	1147.51	1168.76	310.99	513.74	1191.18	325.72	384.61	1180.83	386.42	144.87	1075.73	380.26	-163.94	1132.96
281.94	1147.49	1168.64	311.05	513.66	1191.17	325.76	384.63	1180.83	386.46	144.82	1075.73	380.33	-163.81	1133.04
281.85	1147.41	1168.71	311.05	513.75	1191.11	325.84	384.6	1180.79	386.46	144.8	1075.71	380.34	-163.76	1133.04
281.58	1147.4	1168.58	311.14	513.7	1191.06	325.88	384.57	1180.76	386.48	144.78	1075.69	380.32	-163.81	1133.04
281.63	1147.42	1168.58	311.22	513.71	1191.11	325.94	384.56	1180.72	386.51	144.79	1075.69	380.31	-163.87	1133.05
281.72	1147.4	1168.42	311.22	513.69	1191.05	325.95	384.55	1180.72	386.53	144.77	1075.68	380.31	-163.89	1132.95
281.76	1147.38	1168.18	311.2	513.76	1190.93	326.01	384.58	1180.71	386.53	144.76	1075.66	380.35	-163.9	1133.01
282.01	1147.38	1167.93	311.32	513.68	1190.96	326.06	384.57	1180.72	386.55	144.74	1075.67	380.38	-163.94	1132.98
282.04	1147.43	1167.73	311.25	513.73	1190.92	326.04	384.6	1180.66	386.57	144.75	1075.65	380.39	-163.85	1132.89
282.22	1147.35	1167.54	311.33	513.7	1190.93	326.02	384.59	1180.72	386.59	144.73	1075.68	380.39	-163.97	1133
282.04	1147.46	1167.34	311.32	513.75	1190.91	326.09	384.59	1180.76	386.62	144.76	1075.67	380.4	-163.86	1132.96
282.37	1147.4	1167.38	311.34	513.69	1190.96	326.04	384.62	1180.77	386.62	144.74	1075.7	380.41	-163.91	1132.93
282.3	1147.45	1167.3	311.34	513.74	1190.93	326.11	384.62	1180.77	386.64	144.78	1075.7	380.43	-164.04	1133.13
282.3	1147.45	1167.39	311.43	513.72	1190.96	326.13	384.63	1180.8	386.66	144.78	1075.71	380.42	-163.88	1133.08
282.36	1147.43	1167.62	311.47	513.77	1190.99	326.21	384.6	1180.84	386.7	144.78	1075.72	380.39	-163.86	1133.01
282.4	1147.49	1167.87	311.48	513.78	1190.98	326.24	384.62	1180.84	386.69	144.79	1075.73	380.42	-163.86	1133.09
282.32	1147.45	1168.03	311.55	513.79	1191.04	326.19	384.61	1180.76	386.7	144.81	1075.71	380.4	-163.79	1132.99
282.22	1147.56	1168.17	311.45	513.74	1191.03	326.15	384.65	1180.72	386.73	144.81	1075.72	380.47	-163.82	1133.1
282.43	1147.47	1168.42	311.47	513.72	1191	326.11	384.63	1180.71	386.72	144.83	1075.7	380.48	-163.88	1133.18
282.31	1147.44	1168.38	311.45	513.81	1190.93	326.13	384.62	1180.67	386.72	144.81	1075.69	380.47	-163.82	1133.05
282.37	1147.49	1168.3	311.44	513.77	1190.94	326.14	384.64	1180.72	386.76	144.82	1075.71	380.55	-163.78	1133.08
282.4	1147.48	1168.2	311.34	513.78	1190.99	326.14	384.65	1180.67	386.74	144.83	1075.68	380.52	-163.87	1133.01
282.38	1147.45	1167.92	311.3	513.79	1190.85	326.09	384.63	1180.63	386.79	144.83	1075.69	380.5	-163.73	1133.1
282.19	1147.46	1167.79	311.22	513.78	1190.82	326.06	384.64	1180.63	386.77	144.81	1075.67	380.54	-163.73	1133.02
281.72	1147.51	1167.34	311.28	513.8	1190.69	326.1	384.68	1180.58	386.78	144.8	1075.67	380.52	-163.91	1133.01
281.71	1147.4	1167.1	311.32	513.82	1190.7	326.11	384.65	1180.54	386.79	144.83	1075.62	380.54	-163.89	1133.03
281.39	1147.48	1166.86	311.32	513.81	1190.62	326.15	384.67	1180.5	386.76	144.84	1075.57	380.54	-163.79	1133.04
281.15	1147.56	1166.88	311.3	513.8	1190.62	326.1	384.67	1180.49	386.8	144.85	1075.57	380.56	-163.73	1133.05
281.09	1147.52	1166.82	311.19	513.89	1190.5	326.08	384.7	1180.42	386.79	144.84	1075.54	380.55	-163.75	1133.02
281.07	1147.44	1167.03	311.2	513.88	1190.48	326.07	384.7	1180.39	386.81	144.86	1075.5	380.57	-163.76	1133.08
281.25	1147.5	1167.25	311.17	513.89	1190.41	326.06	384.71	1180.31	386.81	144.87	1075.47	380.49	-163.84	1133
281.28	1147.47	1167.38	311.21	513.84	1190.34	325.99	384.75	1180.14	386.79	144.88	1075.42	380.58	-163.82	1133.21
281.33	1147.59	1167.43	311.27	513.88	1190.2	326.07	384.79	1180.08	386.8	144.86	1075.41	380.52	-163.79	1133.15
281.54	1147.61	1167.24	311.36	513.96	1190.06	326.11	384.8	1179.96	386.79	144.89	1075.37	380.54	-163.77	1133.24
281.78	1147.61	1166.61	311.3	514.01	1189.88	326.13	384.85	1179.9	386.77	144.89	1075.31	380.43	-163.75	1133
281.99	1147.68	1165.99	311.42	514.04	1189.81	326.14	384.9	1179.74	386.79	144.88	1075.29	380.51	-163.77	1133.11
282.26	1147.76	1165.13	311.51	514.07	1189.6	326.21	384.93	1179.65	386.78	144.88	1075.25	380.46	-163.68	1133.03
282.49	1147.85	1164.37	311.51	514.2	1189.41	326.31	384.95	1179.61	386.79	144.86	1075.28	380.41	-163.76	1133.01
282.88	1147.83	1163.81	311.53	514.23	1189.32	326.29	384.98	1179.46	386.77	144.87	1075.19	380.44	-163.73	1133.02
282.96	1147.91	1163.47	311.61	514.29	1189.2	326.33	385.04	1179.32	386.79	144.88	1075.13	380.35	-163.66	1132.96
282.76	1148.02	1163.34	311.58	514.35	1189.11	326.37	385.11	1179.3	386.78	144.88	1075.06	380.37	-163.77	1133.05
282.54	1147.94	1163.28	311.7	514.4	1188.96	326.4	385.15	1179.17	386.8	144.91	1075.03	380.32	-163.69	1132.92
282.13	1148.09	1163.36	311.75	514.44	1188.9	326.56	385.16	1179.17	386.8	144.91	1074.97	380.32	-163.63	1132.91
281.81	1148.02	1163.52	311.76	514.5	1188.87	326.62	385.18	1179.11	386.83	144.93	1074.95	380.32	-163.72	1132.87
281.64	1147.98	1163.63	311.75	514.51	1188.84	326.61	385.23	1179.08	386.82	144.95	1074.9	380.29	-163.69	1132.95
281.61	1148.08	1163.64	311.86	514.58	1188.89	326.6	385.25	1179.05	386.83	144.94	1074.87	380.27	-163.58	1132.89
281.52	1148.04	1163.56	311.8	514.48	1188.87	326.7	385.25	1179.11	386.83	144.95	1074.85	380.26	-163.68	1132.8
281.85	1147.96	1163.41	311.8	514.56	1188.88	326.69	385.19	1179.09	386.82	144.93	1074.82	380.23	-163.6	1132.78
281.82	1148.08	1163.31	311.8	514.5	1188.87	326.71	385.17	1179.16	386.82	144.93	1074.84	380.29	-163.65	1132.87
282.08	1148.06	1163.19	311.74	514.45	1188.93	326.67	385.2	1179.18	386.79	144.94	1074.8	380.22	-163.66	1132.78
282.26	1147.99	1163.08	311.86	514.42	1189	326.7	385.13	1179.17	386.78	144.91	1074.86	380.28	-163.54	1132.75
282.26	1147.98	1163.3	311.87	514.41	1189.02	326.63	385.11	1179.15	386.74	144.89	1074.87	380.18	-163.63	1132.7
282.32	1147.93	1163.7	311.82	514.29	1189.18	326.72	385.03	1179.31	386.74	144.86	1074.9	380.22	-163.69	1132.79
282.24	1147.9	1164.19	311.78	514.26	1189.18	326.62	385	1179.33	386.72	144.81	1074.94	380.2	-163.7	1132.85
282.17	1147.9	1164.74	311.74	514.1	1189.32	326.55	384.97	1179.37	386.69	144.83	1074.95	380.15	-163.86	1132.84
282.16	1147.79	1165.47	311.69	514.11	1189.47	326.56	384.88	1179.51	386.7	144.79	1074.97	380.09	-163.9	1132.74
281.98	1147.69	1166.01	311.72	514.06	1189.57	326.48	384.89	1179.6	386.66	144.78	1075.01	380.2	-163.94	1132.82
281.64	1147.74	1166.25	311.67	514.02	1189.73	326.41	384.82	1179.71	386.64	144.76	1075.07	380.19	-163.94	1132.78
281.72	1147.55	1166.6	311.61	513.93	1189.92	326.42	384.74	1179.84	386.63	144.76	1075.11	380.24	-163.96	1132.77
281.49	1147.57	1166.67	311.59	513.93	1190.06	326.47	384.67	1180.02	386.63	144.72	1075.16	380.23	-163.87	1132.72
281.39	1147.51	1166.74	311.48	513.85	1190.2	326.4	384.66	1180.17	386.63	144.7	1075.24	380.23	-163.96	1132.66
281.3	1147.5	1166.65	311.45	513.87	1190.3	326.39	384.59	1180.24	386.62	144.67	1075.3	380.26	-164.02	1132.72
281.53	1147.43	1166.57	311.44	513.84	1190.5	326.33	384.6	1180.31	386.62	144.7	1075.36	380.26	-164.09	1132.74
281.58	1147.45	1166.64	311.51	513.79	1190.51	326.32	384.58	1180.36	386.63	144.65	1075.39	380.33	-164.06	1132.76
281.73	1147.38	1166.77	311.6	513.68	1190.64	326.37	384.54	1180.42	386.63	144.63	1075.46	380.26	-164.1	1132.73
281.73	1147.4	1167.07	311.54	513.7	1190.62	326.44	384.45	1180.48	386.63	144.59	1075.49	380.27	-164.08	1132.71
281.89	1147.33	1167.42	311.67	513.64	1190.71	326.36	384.48	1180.5	386.64	144.55	1075.52	380.3	-164.19	1132.66
282.09	1147.26	1167.89	311.71	513.63	1190.75	326.44	384.39	1180.52	386.69	144.49	1075.57	380.29	-164.23	1132.58
282.02	1147.26	1168.11	311.7	513.53	1190.79	326.48	384.34	1180.56	386.69	144.47	1075.57	380.36	-164.2	1132.57
282.5	1147.16	1168.41	311.75	513.49	1190.77	326.49	384.33	1180.59	386.71	144.44	1075.58	380.44	-164.38	1132.56
282.81	1147.1	1168.5	311.91	513.47	1190.83	326.53	384.27	1180.53	386.74	144.42	1075.58	380.43	-164.27	1132.55
282.87	1147.18	1168.47	311.93	513.39	1190.83	326.59	384.25	1180.62	386.75	144.36	1075.63	380.51	-164.35	1132.48
283.46	1147.05	1168.37	311.94	513.37	1190.88	326.59	384.2	1180.69	386.78	144.35	1075.65	380.49	-164.38	1132.34
283.55	1147.18	1168.2	311.99	513.3	1190.94	326.56	384.15	1180.62	386.86	144.31	1075.7	380.52	-164.35	1132.3
283.83	1147.11	1168.18	312.07	513.3	1190.98	326.61	384.14	1180.69	386.87	144.3	1075.71	381.17	-165.42	1131.96
284.03	1147.06	1168.17	312.18	513.29	1190.97	326.72	384.08	1180.73	386.92	144.28	1075.7	381.09	-165.42	1131.88
284.1	1147.07	1168.37	312.21	513.25	1190.98	326.83	384.06	1180.76	386.98	144.24	1075.71	380.51	-164.43	1132.07
284.06	1147.03	1168.58	312.4	513.28	1191.01	326.92	384.03	1180.68	387	144.2	1075.73	381.08	-165.59	1131.73
284.04	1146.89	1168.8	312.53	513.18	1190.96	326.97	384.03	1180.61	387.05	144.12	1075.72	381.2	-165.69	1131.79
284.06	1146.94	1169.04	312.66	513.22	1191	327.14	384.01	1180.69	387.12	144.08	1075.7	381.12	-165.62	1131.77
283.97	1146.96	1169.06	312.67	513.21	1190.9	327.17	383.96	1180.6	387.17	144.01	1075.71	381.25	-165.72	1131.75
284.3	1146.92	1168.85	312.8	513.15	1190.95	327.24	383.9	1180.58	387.21	144	1075.66	381.24	-165.78	1131.67
284.51	1146.87	1168.76	312.83	513.16	1190.89	327.34	383.91	1180.58	387.25	143.96	1075.67	381.28	-165.93	1131.71
284.64	1146.86	1168.42	312.92	513.11	1190.86	327.46	383.85	1180.67	387.29	143.9	1075.62	381.34	-166.28	1131.59
284.78	1146.87	1167.97	312.96	513.08	1190.78	327.48	383.83	1180.51	387.35	143.87	1075.61	381.27	-166.09	1131.65
284.95	1146.79	1167.56	313.04	513.11	1190.65	327.53	383.77	1180.44	387.36	143.81	1075.57	380.6	-164.94	1131.92
285.07	1146.76	1166.95	313.08	513.05	1190.61	327.6	383.79	1180.41	387.37	143.77	1075.52	381.33	-166.12	1131.61
284.92	1146.76	1166.5	313.06	513.02	1190.43	327.7	383.78	1180.35	387.41	143.74	1075.46	381.3	-166.12	1131.7
284.97	1146.78	1166.12	313.18	513.04	1190.42	327.71	383.75	1180.25	387.48	143.7	1075.42	381.34	-166.22	1131.62
284.96	1146.69	1166.01	313.18	513	1190.27	327.76	383.73	1180.15	387.5	143.66	1075.35	381.37	-166.33	1131.5
284.98	1146.67	1166.14	313.38	513	1190.25	327.77	383.71	1180.05	387.55	143.61	1075.29	381.46	-166.31	1131.66
284.78	1146.7	1166.18	313.32	513.03	1190.17	327.89	383.68	1180.02	387.59	143.58	1075.24	381.42	-166.54	1131.56
284.98	1146.69	1166.31	313.47	513	1190.06	327.97	383.67	1179.95	387.61	143.59	1075.18	381.38	-166.29	1131.5
285.16	1146.66	1166.37	313.54	512.98	1189.98	328	383.69	1179.88	387.66	143.61	1075.14	381.43	-166.35	1131.52
285.41	1146.64	1166.42	313.65	512.97	1189.99	328.08	383.71	1179.9	387.74	143.6	1075.11	381.46	-166.42	1131.5
285.75	1146.67	1166.37	313.75	513.03	1189.98	328.18	383.75	1179.84	387.73	143.63	1075.05	381.44	-166.53	1131.43
286.02	1146.73	1166.31	313.82	512.98	1189.94	328.27	383.73	1179.76	387.79	143.6	1075.04	381.42	-166.34	1131.37
286.49	1146.73	1166.14	314.04	513.04	1189.91	328.33	383.75	1179.76	387.8	143.62	1074.99	381.49	-166.39	1131.48
286.8	1146.82	1165.96	314.11	513.04	1189.84	328.45	383.78	1179.73	387.85	143.63	1074.98	381.46	-166.34	1131.47
287.3	1146.83	1165.74	314.22	513.09	1189.9	328.45	383.81	1179.66	387.89	143.63	1074.95	381.56	-166.39	1131.46
287.61	1146.78	1165.62	314.29	513.11	1189.8	328.55	383.82	1179.68	387.93	143.66	1074.91	381.49	-166.38	1131.49
287.77	1146.81	1165.64	314.31	513.14	1189.78	328.57	383.81	1179.68	387.95	143.65	1074.9	381.59	-166.54	1131.45
287.84	1146.78	1165.69	314.4	513.17	1189.81	328.68	383.76	1179.66	387.97	143.62	1074.91	381.57	-166.29	1131.61
287.64	1146.9	1165.79	314.52	513.13	1189.82	328.76	383.77	1179.73	388.01	143.59	1074.9	381.52	-166.35	1131.55
287.57	1146.9	1165.84	314.46	513.1	1189.75	328.72	383.81	1179.67	388.05	143.62	1074.93	381.52	-166.32	1131.36
287.31	1146.87	1166.02	314.55	513.07	1189.8	328.74	383.81	1179.64	388.06	143.61	1074.9	381.68	-166.52	1131.34
287.2	1146.76	1166.18	314.52	513.1	1189.78	328.85	383.77	1179.69	388.09	143.59	1074.92	381.6	-166.45	1131.4
287.14	1146.75	1166.16	314.57	513.09	1189.82	328.84	383.81	1179.66	388.09	143.58	1074.87	381.63	-166.49	1131.39
286.9	1146.76	1166.04	314.54	513.07	1189.79	328.81	383.79	1179.62	388.1	143.57	1074.88	381.7	-166.52	1131.29
286.8	1146.75	1166	314.5	513.07	1189.78	328.91	383.75	1179.65	388.09	143.59	1074.84	381.72	-166.53	1131.34
286.77	1146.74	1165.87	314.48	513.1	1189.82	328.88	383.82	1179.7	388.11	143.56	1074.87	381.64	-166.54	1131.22
286.42	1146.86	1165.66	314.41	513.12	1189.88	328.86	383.81	1179.64	388.08	143.62	1074.87	381.74	-166.46	1131.22
286.36	1146.84	1165.65	314.34	513.11	1189.73	328.85	383.83	1179.63	388.08	143.64	1074.87	381.73	-166.49	1131.29
286.18	1146.9	1165.57	314.3	513.17	1189.67	328.83	383.84	1179.61	388.06	143.66	1074.9	381.64	-166.39	1131.2
285.96	1146.86	1165.59	314.26	513.22	1189.64	328.83	383.95	1179.59	388.05	143.69	1074.9	381.54	-166.44	1131.18
285.89	1146.86	1165.47	314.23	513.33	1189.55	328.78	383.95	1179.53	388.01	143.7	1074.89	381.44	-166.21	1131.25
285.75	1146.9	1165.34	314.09	513.35	1189.41	328.7	384.03	1179.48	387.98	143.75	1074.85	381.52	-166.13	1131.39
285.72	1146.94	1165.03	314.06	513.38	1189.37	328.62	384.06	1179.43	387.92	143.77	1074.83	381.57	-166.36	1131.32
285.6	1147.08	1164.7	313.98	513.41	1189.28	328.53	384.09	1179.38	387.89	143.8	1074.8	381.35	-166.12	1131.4
285.63	1147.07	1164.48	313.93	513.45	1189.27	328.49	384.1	1179.29	387.83	143.83	1074.77	381.42	-166.1	1131.3
285.62	1147.04	1164.17	313.85	513.43	1189.08	328.36	384.12	1179.25	387.79	143.85	1074.73	381.49	-166.17	1131.24
285.52	1147.1	1163.83	313.62	513.5	1188.99	328.25	384.1	1179.16	387.75	143.84	1074.71	381.41	-166.09	1131.31
285.51	1147.09	1163.73	313.49	513.48	1188.87	328.13	384.15	1179.09	387.64	143.89	1074.64	381.42	-166.03	1131.3
285.27	1147.15	1163.54	313.31	513.51	1188.78	328	384.16	1179.01	387.6	143.9	1074.62	381.31	-165.95	1131.15
285.13	1147.11	1163.5	313.2	513.54	1188.74	327.83	384.19	1178.92	387.54	143.92	1074.6	381.28	-165.76	1131.35
284.83	1147.18	1163.32	313.04	513.55	1188.63	327.75	384.21	1178.83	387.48	143.95	1074.55	381.38	-165.95	1131.3
284.65	1147.11	1163.27	312.99	513.61	1188.61	327.65	384.27	1178.83	387.45	143.98	1074.53	381.47	-166.06	1131.25
283.98	1147.31	1163.18	312.77	513.61	1188.57	327.55	384.27	1178.77	387.38	144.02	1074.51	380.73	-164.64	1131.59
283.9	1147.13	1163.27	312.64	513.64	1188.55	327.41	384.3	1178.79	387.34	144.05	1074.5	381.27	-165.62	1131.26
283.26	1147.25	1163.22	312.59	513.62	1188.49	327.3	384.31	1178.78	387.29	144.08	1074.47	381.28	-165.68	1131.3
282.74	1147.31	1163.29	312.43	513.61	1188.53	327.19	384.31	1178.76	387.29	144.08	1074.46	381.27	-165.62	1131.16
282.53	1147.27	1163.35	312.29	513.62	1188.56	327.12	384.32	1178.7	387.22	144.12	1074.43	381.44	-165.69	1131.26
282.37	1147.27	1163.39	312.22	513.61	1188.55	327.05	384.38	1178.75	387.19	144.16	1074.45	380.73	-164.46	1131.54
282.23	1147.3	1163.59	312.16	513.62	1188.58	326.93	384.36	1178.72	387.15	144.19	1074.43	381.34	-165.53	1131.31
282.46	1147.12	1163.69	312.01	513.7	1188.59	326.92	384.37	1178.73	387.14	144.21	1074.42	380.74	-164.59	1131.53
282.22	1147.21	1163.74	312.02	513.65	1188.59	326.82	384.38	1178.74	387.14	144.2	1074.43	381.37	-165.59	1131.12
282.28	1147.25	1163.72	311.92	513.6	1188.52	326.76	384.36	1178.7	387.07	144.2	1074.41	381.43	-165.54	1131.19
282.24	1147.3	1163.6	311.82	513.59	1188.54	326.71	384.35	1178.69	387.07	144.22	1074.4	381.46	-165.7	1131.24
282.34	1147.28	1163.58	311.78	513.61	1188.5	326.58	384.35	1178.59	387.07	144.24	1074.39	380.83	-164.6	1131.61
282.33	1147.25	1163.6	311.7	513.57	1188.55	326.54	384.33	1178.63	387.05	144.24	1074.37	381.33	-165.35	1131.27
282.27	1147.2	1163.79	311.65	513.54	1188.52	326.51	384.31	1178.63	387.06	144.23	1074.35	381.38	-165.54	1131.29
282.16	1147.22	1164	311.54	513.58	1188.49	326.48	384.32	1178.57	387.05	144.23	1074.32	381.58	-165.61	1131.11
281.81	1147.27	1164.24	311.54	513.61	1188.42	326.44	384.32	1178.55	387.04	144.24	1074.28	380.92	-164.52	1131.64
281.51	1147.22	1164.4	311.48	513.59	1188.32	326.4	384.38	1178.49	387.01	144.27	1074.23	381.38	-165.6	1131.16
281.33	1147.19	1164.52	311.44	513.61	1188.32	326.38	384.36	1178.38	387.02	144.24	1074.21	381.36	-165.54	1131.15
280.99	1147.22	1164.4	311.51	513.64	1188.18	326.4	384.41	1178.35	387.01	144.25	1074.16	380.8	-164.54	1131.53
280.9	1147.23	1163.99	311.43	513.65	1188.07	326.35	384.4	1178.24	387.01	144.26	1074.09	381.43	-165.68	1131.09
280.78	1147.19	1163.29	311.41	513.73	1188.06	326.41	384.45	1178.22	386.97	144.26	1074.05	381.49	-165.63	1131.14
280.81	1147.28	1162.64	311.46	513.71	1187.91	326.44	384.48	1178.12	386.99	144.26	1074.04	381.45	-165.51	1131.11
280.86	1147.34	1161.95	311.49	513.75	1187.8	326.48	384.51	1178.05	386.99	144.28	1074	380.82	-164.38	1131.41
280.91	1147.45	1161.36	311.52	513.76	1187.73	326.5	384.55	1178.05	386.98	144.28	1073.94	381.35	-165.6	1131.05
281.13	1147.43	1161.07	311.45	513.89	1187.56	326.53	384.58	1177.97	386.96	144.3	1073.9	381.36	-165.3	1131.13
281.31	1147.47	1160.98	311.61	513.86	1187.59	326.61	384.57	1177.98	386.99	144.27	1073.93	381.3	-165.33	1131.15
281.57	1147.45	1161.12	311.71	513.89	1187.53	326.58	384.57	1177.86	386.97	144.29	1073.87	380.74	-164.43	1131.46
281.84	1147.45	1161.4	311.77	513.89	1187.45	326.67	384.6	1177.89	387	144.27	1073.89	381.36	-165.58	1131.12
282.14	1147.42	1161.61	311.79	513.89	1187.46	326.67	384.6	1177.78	387.03	144.27	1073.89	380.69	-164.46	1131.44
282.37	1147.47	1161.77	311.94	513.88	1187.51	326.7	384.63	1177.81	387.05	144.28	1073.86	380.71	-164.4	1131.49
282.63	1147.49	1161.92	312.02	513.93	1187.51	326.78	384.63	1177.81	387.1	144.3	1073.83	381.3	-165.61	1131.14
282.92	1147.58	1161.98	311.95	513.94	1187.51	326.86	384.63	1177.93	387.1	144.28	1073.83	381.17	-165.35	1131.2
283	1147.57	1162	312.13	513.94	1187.61	326.96	384.6	1177.94	387.14	144.31	1073.85	381.38	-165.6	1131.13
283.31	1147.5	1162.13	312.25	513.96	1187.63	327	384.62	1177.94	387.16	144.27	1073.89	380.69	-164.38	1131.4
283.27	1147.59	1162.16	312.37	513.95	1187.7	327.11	384.59	1178.01	387.2	144.28	1073.9	380.67	-164.43	1131.37
283.38	1147.5	1162.38	312.41	513.97	1187.84	327.2	384.59	1178.09	387.25	144.29	1073.92	381.21	-165.52	1130.98
283.29	1147.52	1162.51	312.52	513.84	1187.93	327.3	384.58	1178.19	387.28	144.28	1073.95	381.32	-165.56	1130.95
283.37	1147.55	1162.76	312.76	513.86	1188.04	327.34	384.55	1178.18	387.33	144.29	1074	381.41	-165.54	1131.12
283.47	1147.52	1163.06	312.8	513.78	1188.19	327.42	384.52	1178.31	387.37	144.29	1074.02	381.37	-165.58	1131.08
283.81	1147.47	1163.37	312.87	513.81	1188.24	327.47	384.54	1178.38	387.41	144.27	1074.07	380.77	-164.59	1131.37
284.06	1147.45	1163.71	312.99	513.85	1188.3	327.58	384.54	1178.43	387.41	144.29	1074.08	381.32	-165.67	1130.93
284.54	1147.44	1164	313.05	513.84	1188.43	327.68	384.51	1178.51	387.46	144.28	1074.15	381.38	-165.58	1131.12
285.13	1147.43	1164.26	313.17	513.83	1188.45	327.68	384.5	1178.52	387.49	144.28	1074.19	381.38	-165.63	1131.07
285.65	1147.3	1164.39	313.3	513.81	1188.53	327.73	384.53	1178.61	387.51	144.28	1074.23	381.4	-165.64	1131.1
285.91	1147.5	1164.49	313.31	513.81	1188.57	327.82	384.51	1178.67	387.51	144.26	1074.29	381.34	-165.53	1131.01
286.25	1147.51	1164.56	313.41	513.83	1188.57	327.89	384.5	1178.7	387.52	144.25	1074.37	381.36	-165.6	1131.06
286.52	1147.48	1164.5	313.51	513.79	1188.6	327.89	384.52	1178.75	387.55	144.23	1074.46	381.36	-165.76	1131
286.62	1147.54	1164.35	313.64	513.82	1188.64	328.01	384.51	1178.85	387.54	144.2	1074.51	381.47	-165.87	1131.04
286.79	1147.49	1164.11	313.68	513.82	1188.66	328.02	384.47	1178.83	387.56	144.17	1074.6	381.35	-165.87	1131.07
286.94	1147.5	1163.88	313.81	513.82	1188.74	328	384.51	1178.85	387.52	144.16	1074.66	381.4	-165.91	1131.08
286.95	1147.49	1163.45	313.72	513.78	1188.71	328.02	384.47	1178.89	387.53	144.13	1074.73	381.34	-165.89	1130.97
286.88	1147.54	1162.98	313.75	513.76	1188.7	328.05	384.38	1178.93	387.54	144.09	1074.81	381.33	-165.98	1131
287.2	1147.42	1162.77	313.75	513.75	1188.71	328.04	384.42	1179.05	387.51	144.06	1074.87	381.3	-166.04	1131.02
287.24	1147.41	1162.52	313.73	513.71	1188.8	328.04	384.36	1179.12	387.52	144.05	1074.92	381.34	-166.1	1131.03
287.27	1147.38	1162.44	313.63	513.7	1188.93	327.99	384.33	1179.27	387.49	144.01	1074.98	381.28	-166.05	1131
287.05	1147.4	1162.52	313.64	513.6	1189.15	327.94	384.23	1179.4	387.5	144	1075.03	381.31	-166.14	1130.96
286.96	1147.33	1163.07	313.49	513.53	1189.29	327.88	384.15	1179.51	387.46	143.99	1075.08	381.3	-166.14	1130.96
286.74	1147.22	1164.1	313.43	513.44	1189.49	327.79	384.06	1179.63	387.45	143.94	1075.15	381.33	-166.25	1130.97
286.35	1147.15	1165.06	313.33	513.39	1189.67	327.72	384.04	1179.77	387.4	143.91	1075.22	381.28	-166.28	1130.95
286.01	1147.04	1166.03	313.35	513.34	1189.87	327.71	383.96	1179.89	387.37	143.9	1075.29	381.4	-166.32	1131
285.71	1146.86	1166.99	313.24	513.22	1190.03	327.59	383.94	1180	387.33	143.87	1075.37	381.23	-166.2	1130.98
285.22	1146.96	1167.56	313.07	513.16	1190.19	327.53	383.89	1180.1	387.33	143.85	1075.44	381.05	-166.05	1131.04
285.01	1146.86	1167.92	313.05	513.11	1190.49	327.44	383.84	1180.28	387.27	143.83	1075.52	381.31	-166.46	1130.96
285.05	1146.71	1168.08	312.87	513.01	1190.59	327.37	383.69	1180.42	387.25	143.82	1075.64	381.27	-166.31	1131.02
284.96	1146.68	1167.95	312.81	512.98	1190.71	327.28	383.66	1180.57	387.22	143.77	1075.74	381.37	-166.61	1130.99
284.85	1146.65	1167.83	312.62	512.88	1190.84	327.22	383.61	1180.75	387.18	143.77	1075.83	381.41	-166.52	1130.98
284.71	1146.57	1167.58	312.69	512.84	1191.1	327.11	383.57	1180.84	387.16	143.73	1075.9	381.3	-166.53	1131.07
284.73	1146.54	1167.65	312.53	512.8	1191.15	327.07	383.51	1180.97	387.13	143.73	1075.95	381.24	-166.58	1131.08
284.43	1146.49	1167.77	312.37	512.76	1191.26	326.99	383.5	1181.09	387.1	143.72	1075.97	381.24	-166.68	1131.15
284.04	1146.53	1167.99	312.25	512.74	1191.39	326.93	383.46	1181.2	387.05	143.71	1075.99	381.12	-166.32	1131.01
283.85	1146.43	1168.49	312.19	512.7	1191.48	326.89	383.41	1181.24	386.99	143.72	1076.02	381.41	-166.69	1130.98
283.5	1146.3	1169.03	312.05	512.66	1191.56	326.77	383.4	1181.28	386.97	143.7	1076.05	381.3	-166.49	1130.96
283	1146.35	1169.51	311.92	512.64	1191.59	326.67	383.37	1181.27	386.95	143.69	1076.06	381.31	-166.64	1130.98
282.47	1146.26	1169.86	311.82	512.6	1191.66	326.56	383.36	1181.27	386.94	143.68	1076.03	381.39	-166.59	1131.05
282.22	1146.19	1170.33	311.68	512.57	1191.64	326.54	383.3	1181.33	386.93	143.68	1076	381.35	-166.55	1131.02
281.89	1146.13	1170.34	311.59	512.55	1191.57	326.41	383.3	1181.25	386.91	143.67	1075.95	381.42	-166.57	1131.04
281.34	1146.24	1170.17	311.5	512.56	1191.55	326.35	383.3	1181.17	386.92	143.64	1075.96	381.2	-166.25	1131.22
281.4	1146.15	1169.89	311.47	512.49	1191.47	326.35	383.28	1181.17	386.82	143.65	1075.89	381.38	-166.7	1131.05
281.44	1146.14	1169.41	311.37	512.48	1191.27	326.32	383.28	1180.98	386.84	143.62	1075.83	381.43	-166.63	1131.06
281.49	1146.19	1168.69	311.41	512.47	1191.16	326.31	383.28	1180.9	386.8	143.62	1075.73	381.47	-166.72	1131.09
281.67	1146.18	1167.87	311.39	512.53	1190.92	326.17	383.3	1180.66	386.76	143.58	1075.68	381.32	-166.47	1131.07
281.94	1146.25	1167.12	311.31	512.57	1190.62	326.15	383.31	1180.59	386.76	143.51	1075.63	381.45	-166.61	1131.22
282.19	1146.18	1166.51	311.28	512.55	1190.48	326.17	383.27	1180.46	386.71	143.48	1075.54	381.13	-166.44	1131.11
282.25	1146.07	1166.02	311.16	512.51	1190.28	326.06	383.29	1180.26	386.74	143.44	1075.46	381.35	-166.57	1131.03
281.76	1146.13	1165.55	311.14	512.5	1190.08	326.13	383.23	1180.15	386.72	143.42	1075.36	381.4	-166.73	1130.99
281.25	1146.21	1165.27	311.12	512.55	1189.86	326.15	383.21	1180.06	386.73	143.38	1075.33	381.43	-166.67	1130.97
280.79	1146.13	1165.03	311.2	512.53	1189.76	326.09	383.23	1179.83	386.73	143.34	1075.26	381.43	-166.65	1131.11
280.27	1146.14	1165.01	311.14	512.55	1189.61	326.12	383.24	1179.7	386.72	143.34	1075.16	381.6	-166.88	1130.98
280.09	1146.16	1164.81	311.19	512.61	1189.46	326.14	383.27	1179.57	386.71	143.3	1075.07	380.87	-165.53	1131.46
280.09	1146.18	1164.67	311.09	512.58	1189.35	326.17	383.25	1179.45	386.71	143.29	1074.99	381.38	-166.66	1131.02
280.45	1146.12	1164.58	311.12	512.57	1189.29	326.16	383.27	1179.41	386.75	143.27	1074.96	381.35	-166.82	1130.85
280.6	1146.15	1164.35	311.08	512.5	1189.18	326.18	383.22	1179.32	386.75	143.24	1074.92	381.43	-166.75	1130.96
280.94	1146.05	1164.13	311.12	512.49	1189.05	326.17	383.21	1179.29	386.76	143.19	1074.89	381.49	-167.09	1130.79
281.09	1146.08	1163.98	311.22	512.44	1188.96	326.14	383.2	1179.19	386.74	143.15	1074.85	381.39	-166.8	1130.87
281.38	1146	1163.84	311.23	512.38	1188.89	326.14	383.17	1179.15	386.72	143.12	1074.83	381.33	-166.7	1130.91
281.81	1145.86	1163.75	311.27	512.39	1188.86	326.16	383.11	1179.08	386.7	143.09	1074.81	381.34	-166.89	1131.02
281.59	1146	1163.68	311.28	512.34	1188.83	326.11	383.07	1179.07	386.7	143.04	1074.83	381.19	-166.51	1130.97
281.8	1145.96	1163.72	311.26	512.33	1188.89	326.03	383.07	1179.06	386.69	142.99	1074.82	381.39	-166.93	1131.15
281.86	1145.88	1163.75	311.15	512.27	1188.89	326.07	382.95	1179.14	386.69	142.96	1074.8	381.37	-166.93	1131.03
281.68	1145.94	1163.74	311.05	512.21	1188.82	325.94	382.93	1179.02	386.69	142.92	1074.78	381.26	-166.94	1131.15
281.48	1145.85	1163.86	310.96	512.2	1188.89	325.93	382.91	1179.1	386.68	142.9	1074.82	381.31	-167.11	1131.11
281.14	1145.73	1163.87	310.92	512.09	1188.87	325.93	382.89	1179.12	386.63	142.89	1074.8	381.26	-167.02	1131.24
280.48	1145.78	1163.9	310.82	512.16	1188.94	325.75	382.89	1179.05	386.6	142.88	1074.82	380.69	-166.06	1131.56
280	1145.71	1163.96	310.73	512.16	1188.87	325.7	382.93	1179.08	386.56	142.88	1074.84	380.71	-166.12	1131.62
279.63	1145.72	1164	310.57	512.15	1188.89	325.67	382.9	1179.14	386.5	142.9	1074.83	380.65	-166.02	1131.49
279.36	1145.77	1163.91	310.51	512.17	1188.91	325.59	382.89	1179.18	386.46	142.9	1074.84	380.65	-165.92	1131.59
279.1	1145.68	1163.67	310.38	512.15	1188.96	325.44	382.88	1179.11	386.39	142.92	1074.83	380.64	-166.07	1131.61
279.3	1145.68	1163.55	310.21	512.1	1188.99	325.34	382.87	1179.14	386.37	142.9	1074.82	380.61	-166.03	1131.62
279.16	1145.73	1163.47	310.08	512.13	1188.96	325.15	382.85	1179.11	386.3	142.91	1074.81	380.6	-166.06	1131.6
279.28	1145.55	1163.28	309.99	512.14	1188.91	325.02	382.84	1179.11	386.19	142.93	1074.79	380.57	-166.15	1131.57
279.06	1145.64	1163.23	309.83	512.13	1188.86	324.92	382.91	1179.06	386.14	142.91	1074.8	380.6	-166.01	1131.57
278.92	1145.63	1163.15	309.72	512.16	1188.76	324.78	382.85	1179.01	386.04	142.94	1074.78	380.55	-166	1131.52
278.53	1145.73	1163.12	309.55	512.18	1188.73	324.69	382.89	1178.98	385.98	142.98	1074.75	380.63	-165.95	1131.63
278.37	1145.75	1163.09	309.5	512.21	1188.72	324.57	382.92	1179.02	385.9	142.98	1074.76	380.53	-166.01	1131.55
278.27	1145.67	1163	309.38	512.2	1188.73	324.46	382.92	1178.99	385.85	143	1074.77	380.56	-165.9	1131.62
278.14	1145.63	1162.83	309.23	512.15	1188.68	324.34	382.93	1178.89	385.78	143.03	1074.77	380.53	-165.91	1131.59
277.97	1145.8	1162.78	309.07	512.15	1188.56	324.28	382.92	1178.87	385.73	143.05	1074.78	380.57	-165.79	1131.72
277.99	1145.79	1162.66	309.09	512.26	1188.58	324.11	383.03	1178.85	385.68	143.06	1074.75	380.57	-165.8	1131.69
278.14	1145.66	1162.6	308.95	512.26	1188.52	324.07	382.98	1178.83	385.64	143.09	1074.74	380.54	-165.8	1131.75
277.91	1145.83	1162.52	308.86	512.27	1188.44	323.98	383.06	1178.77	385.59	143.13	1074.76	380.53	-165.76	1131.6
277.84	1145.81	1162.35	308.85	512.26	1188.44	324.01	383.05	1178.78	385.56	143.12	1074.73	380.58	-165.84	1131.69
277.84	1145.8	1162.13	308.84	512.3	1188.38	323.93	383.03	1178.7	385.56	143.13	1074.68	380.59	-165.76	1131.67
277.94	1145.76	1161.97	308.85	512.25	1188.4	323.92	383.08	1178.72	385.58	143.15	1074.65	380.57	-165.79	1131.58
278.04	1145.75	1161.96	308.84	512.26	1188.42	323.83	383.07	1178.73	385.58	143.14	1074.64	380.7	-165.78	1131.62
278.22	1145.76	1162.05	308.84	512.25	1188.43	323.94	383.05	1178.71	385.61	143.15	1074.61	380.64	-165.79	1131.62
278.45	1145.69	1162.24	308.87	512.23	1188.39	323.92	383.04	1178.65	385.63	143.12	1074.61	380.71	-165.72	1131.66
278.33	1145.8	1162.5	308.9	512.18	1188.3	323.97	383.03	1178.61	385.66	143.14	1074.59	380.74	-165.79	1131.65
278.38	1145.79	1162.81	308.96	512.18	1188.34	324	382.99	1178.54	385.68	143.09	1074.58	380.68	-165.79	1131.59
278.48	1145.76	1163.08	309.02	512.2	1188.23	324.09	382.99	1178.53	385.7	143.07	1074.57	380.67	-165.89	1131.61
278.6	1145.71	1163.19	308.98	512.19	1188.13	324.16	382.95	1178.5	385.75	143.05	1074.5	380.66	-165.83	1131.61
278.68	1145.65	1163.1	309.02	512.12	1188.15	324.11	382.95	1178.38	385.82	143.01	1074.47	380.68	-165.86	1131.59
278.77	1145.63	1163.02	309.15	512.1	1188.08	324.21	382.89	1178.35	385.87	142.98	1074.42	380.68	-165.97	1131.63
278.83	1145.64	1162.77	309.21	512.06	1188.03	324.32	382.84	1178.25	385.94	142.91	1074.35	380.71	-165.96	1131.66
278.77	1145.65	1162.66	309.38	512.03	1188.01	324.36	382.81	1178.16	385.98	142.88	1074.26	380.82	-165.98	1131.7
278.87	1145.58	1162.42	309.43	511.99	1187.85	324.44	382.83	1178.09	386.03	142.82	1074.17	380.83	-166.1	1131.74
278.88	1145.57	1162.26	309.4	511.92	1187.7	324.59	382.73	1177.99	386.1	142.74	1074.07	380.76	-166.25	1131.64
278.99	1145.44	1162.11	309.45	511.97	1187.53	324.7	382.71	1177.86	386.17	142.67	1074	380.78	-166.29	1131.6
279.11	1145.45	1161.93	309.61	511.96	1187.35	324.75	382.71	1177.7	386.24	142.64	1073.9	380.76	-166.34	1131.53
279.41	1145.34	1161.6	309.79	511.97	1187.23	324.84	382.73	1177.51	386.31	142.6	1073.81	380.87	-166.26	1131.57
279.53	1145.34	1161.26	309.93	511.91	1187.05	325.01	382.68	1177.43	386.38	142.54	1073.74	380.89	-166.33	1131.59
279.57	1145.42	1160.86	310.11	511.88	1186.93	325.17	382.7	1177.35	386.43	142.49	1073.65	380.95	-166.33	1131.5
279.85	1145.41	1160.53	310.26	511.92	1186.86	325.3	382.68	1177.19	386.5	142.47	1073.58	380.9	-166.36	1131.47
280.05	1145.43	1160.34	310.38	511.9	1186.83	325.39	382.68	1177.17	386.55	142.43	1073.5	381.03	-166.34	1131.49
280.35	1145.46	1160.31	310.53	511.89	1186.73	325.48	382.67	1177.14	386.6	142.42	1073.48	381.06	-166.4	1131.4
280.82	1145.31	1160.19	310.57	511.84	1186.6	325.57	382.67	1177.08	386.66	142.39	1073.45	381.07	-166.38	1131.43
280.8	1145.44	1160.22	310.65	511.86	1186.63	325.53	382.65	1176.94	386.69	142.39	1073.45	381.13	-166.42	1131.41
280.92	1145.5	1160.3	310.78	511.86	1186.66	325.67	382.67	1177.01	386.71	142.39	1073.43	381.27	-166.42	1131.56
281.06	1145.45	1160.47	310.75	511.87	1186.65	325.66	382.67	1177.03	386.75	142.4	1073.45	381.23	-166.37	1131.47
281.17	1145.39	1160.63	310.72	511.81	1186.73	325.64	382.66	1177.02	386.78	142.38	1073.48	381.3	-166.4	1131.5
281.19	1145.34	1160.92	310.72	511.88	1186.78	325.65	382.65	1177.07	386.8	142.41	1073.48	381.21	-166.45	1131.46
281.05	1145.35	1161.25	310.72	511.86	1186.91	325.69	382.62	1177.22	386.82	142.43	1073.54	381.36	-166.33	1131.48
280.53	1145.39	1161.59	310.65	511.82	1187.03	325.71	382.62	1177.38	386.87	142.42	1073.62	381.41	-166.35	1131.51
280.34	1145.3	1161.78	310.7	511.8	1187.27	325.56	382.64	1177.4	386.86	142.45	1073.69	381.47	-166.32	1131.54
279.88	1145.42	1162.08	310.67	511.81	1187.4	325.64	382.58	1177.62	386.86	142.46	1073.77	381.49	-166.27	1131.55
279.83	1145.31	1162.48	310.66	511.75	1187.6	325.69	382.58	1177.79	386.85	142.5	1073.83	381.59	-166.2	1131.54
279.72	1145.33	1162.8	310.67	511.77	1187.81	325.61	382.57	1177.82	386.85	142.52	1073.9	381.61	-166.24	1131.54
279.69	1145.29	1163.24	310.64	511.75	1187.97	325.6	382.57	1178.04	386.83	142.54	1073.98	381.63	-166.22	1131.56
280.09	1145.15	1163.76	310.43	511.69	1188.07	325.46	382.57	1178.16	386.81	142.56	1074.06	381.66	-166.28	1131.53
280.13	1145.12	1164.19	310.42	511.74	1188.26	325.46	382.52	1178.27	386.8	142.56	1074.11	381.68	-166.36	1131.61
280.24	1145.09	1164.63	310.35	511.71	1188.33	325.38	382.5	1178.35	386.79	142.58	1074.19	381.7	-166.34	1131.64
279.96	1145.18	1164.75	310.25	511.66	1188.44	325.33	382.48	1178.42	386.74	142.58	1074.28	381.7	-166.31	1131.63
279.88	1145.24	1164.85	310.2	511.58	1188.58	325.24	382.46	1178.49	386.7	142.58	1074.31	381.75	-166.28	1131.62
279.82	1145.19	1164.85	310.19	511.55	1188.65	325.19	382.45	1178.61	386.7	142.6	1074.36	381.72	-166.3	1131.73
279.66	1145.14	1164.8	310.13	511.55	1188.76	325.12	382.42	1178.64	386.66	142.6	1074.39	381.69	-166.42	1131.71
279.5	1145.14	1164.79	309.95	511.52	1188.78	325.02	382.41	1178.67	386.65	142.55	1074.46	381.73	-166.33	1131.7
279.25	1145.05	1164.91	309.86	511.43	1188.81	324.98	382.35	1178.68	386.59	142.56	1074.48	381.72	-166.34	1131.73
278.88	1144.99	1165.02	309.7	511.39	1188.8	324.88	382.34	1178.67	386.55	142.51	1074.52	381.69	-166.45	1131.73
278.52	1145	1165.21	309.69	511.36	1188.88	324.88	382.3	1178.72	386.54	142.48	1074.53	381.69	-166.36	1131.79
278.02	1145.04	1165.3	309.62	511.38	1188.88	324.86	382.24	1178.73	386.53	142.45	1074.52	381.74	-166.4	1131.87
277.73	1144.9	1165.42	309.52	511.29	1188.89	324.8	382.25	1178.73	386.52	142.42	1074.49	381.68	-166.45	1131.8
277.91	1144.72	1165.59	309.74	511.25	1188.91	324.84	382.14	1178.75	386.5	142.36	1074.54	381.72	-166.53	1131.89
277.83	1144.8	1165.68	309.64	511.22	1188.87	324.84	382.08	1178.74	386.49	142.29	1074.53	381.65	-166.63	1131.79
278.55	1144.62	1165.89	309.72	511.08	1188.95	324.79	382.02	1178.74	386.48	142.2	1074.53	381.69	-166.67	1131.94
278.88	1144.66	1165.92	309.68	511.03	1188.92	324.79	382.01	1178.71	386.45	142.15	1074.5	381.63	-166.68	1131.94
279.5	1144.67	1166.06	309.73	510.93	1188.92	324.84	381.87	1178.76	386.48	142.09	1074.54	381.68	-166.87	1132.02
280.12	1144.57	1165.93	309.83	510.89	1188.9	324.87	381.84	1178.71	386.46	142.02	1074.51	381.58	-166.82	1131.94
280.62	1144.4	1165.77	309.94	510.81	1188.91	324.91	381.81	1178.76	386.47	141.95	1074.51	381.62	-166.89	1131.94
280.72	1144.47	1165.67	310.09	510.75	1188.99	324.91	381.73	1178.73	386.46	141.92	1074.48	381.58	-166.99	1131.95
280.83	1144.45	1165.51	310.14	510.78	1188.96	325	381.67	1178.74	386.48	141.86	1074.48	381.57	-167.04	1131.93
280.92	1144.42	1165.38	310.15	510.7	1189.05	325.08	381.65	1178.84	386.51	141.84	1074.48	381.59	-167.07	1131.95
280.83	1144.42	1165.37	310.24	510.71	1189	325.09	381.62	1178.87	386.51	141.8	1074.45	381.63	-167	1131.93
280.91	1144.33	1165.41	310.18	510.64	1189.03	325.11	381.59	1178.93	386.5	141.81	1074.49	381.57	-167.1	1131.94
280.62	1144.4	1165.49	310.22	510.67	1189.13	325.17	381.54	1178.94	386.56	141.77	1074.5	381.51	-167.1	1131.82
280.36	1144.31	1165.63	310.18	510.62	1189.12	325.14	381.56	1178.98	386.53	141.77	1074.47	381.55	-167.13	1131.96
280.25	1144.26	1165.82	310.25	510.65	1189.19	325.26	381.51	1179.03	386.56	141.74	1074.51	381.57	-167.12	1131.99
280.05	1144.21	1165.99	310.26	510.65	1189.17	325.24	381.58	1179.02	386.57	141.75	1074.52	381.57	-167.2	1131.94
279.56	1144.3	1166.02	310.21	510.65	1189.18	325.33	381.53	1178.97	386.56	141.75	1074.56	381.56	-167.18	1132.04
279.46	1144.37	1165.93	310.41	510.7	1189.13	325.35	381.55	1179.09	386.57	141.76	1074.56	381.52	-167.14	1131.93
279.45	1144.31	1165.78	310.4	510.68	1189.17	325.33	381.58	1179.02	386.58	141.75	1074.6	381.51	-167.05	1131.99
279.78	1144.42	1165.48	310.4	510.7	1189.18	325.4	381.57	1179.1	386.57	141.73	1074.59	381.52	-167.19	1132.01
280.32	1144.33	1165.37	310.35	510.68	1189.2	325.41	381.56	1179.11	386.61	141.75	1074.62	381.51	-167.16	1131.98
281.12	1144.24	1165.49	310.42	510.67	1189.28	325.29	381.56	1179.12	386.59	141.76	1074.62	381.55	-167.06	1131.91
281.47	1144.3	1165.49	310.52	510.65	1189.37	325.32	381.56	1179.14	386.59	141.77	1074.6	381.61	-167.17	1132.02
281.74	1144.26	1165.89	310.45	510.69	1189.33	325.36	381.55	1179.13	386.59	141.78	1074.57	381.58	-167.1	1131.94
281.72	1144.35	1166.17	310.46	510.68	1189.27	325.3	381.57	1179.08	386.6	141.79	1074.53	381.57	-167.02	1131.86
281.49	1144.39	1166.44	310.5	510.66	1189.33	325.3	381.54	1179.05	386.57	141.81	1074.53	381.58	-167.18	1131.9
281.4	1144.27	1166.78	310.42	510.61	1189.26	325.21	381.55	1179	386.6	141.79	1074.51	381.56	-167.14	1131.99
280.95	1144.26	1166.94	310.36	510.66	1189.2	325.23	381.56	1178.95	386.59	141.77	1074.49	381.53	-167.23	1131.79
280.53	1144.29	1166.77	310.33	510.62	1189.15	325.15	381.58	1178.85	386.59	141.75	1074.47	381.65	-167.09	1131.98
279.98	1144.3	1166.29	310.23	510.68	1188.96	325.12	381.61	1178.77	386.6	141.76	1074.43	381.63	-167.09	1131.88
279.63	1144.26	1165.54	310.04	510.64	1188.81	325.16	381.61	1178.73	386.59	141.73	1074.42	381.63	-167.3	1131.87
279.36	1144.17	1164.65	309.91	510.74	1188.68	325.09	381.63	1178.64	386.59	141.72	1074.39	381.71	-167.28	1131.97
278.73	1144.31	1163.55	309.84	510.72	1188.49	325.03	381.63	1178.58	386.53	141.72	1074.31	381.68	-167.13	1131.88
278.37	1144.28	1162.63	309.91	510.73	1188.44	325.06	381.64	1178.53	386.53	141.68	1074.25	381.72	-167.27	1131.93
278.14	1144.3	1162.01	309.83	510.73	1188.2	325	381.64	1178.36	386.5	141.66	1074.19	381.71	-167.28	1131.91
277.98	1144.21	1161.76	309.79	510.72	1188.08	324.97	381.62	1178.18	386.44	141.62	1074.1	381.65	-167.24	1131.82
277.81	1144.11	1161.52	309.62	510.75	1187.76	324.95	381.57	1178.07	386.43	141.58	1074.04	381.6	-167.38	1131.76
277.6	1144.23	1161.62	309.53	510.74	1187.58	324.84	381.59	1177.92	386.41	141.58	1073.95	381.72	-167.33	1131.78
277.56	1144.08	1161.68	309.49	510.68	1187.52	324.79	381.56	1177.82	386.39	141.56	1073.83	381.77	-167.34	1131.83
277.52	1144.15	1161.98	309.29	510.69	1187.26	324.7	381.56	1177.65	386.39	141.52	1073.76	381.73	-167.34	1131.68
277.4	1144.1	1162.08	309.31	510.68	1187.21	324.66	381.53	1177.52	386.36	141.53	1073.65	381.76	-167.37	1131.64
277.4	1144.1	1162.13	309.19	510.61	1187.14	324.65	381.52	1177.46	386.34	141.51	1073.55	381.77	-167.37	1131.63
277.25	1144.08	1161.99	309.23	510.67	1186.95	324.62	381.52	1177.37	386.33	141.53	1073.44	381.79	-167.42	1131.53
277.3	1144.08	1161.78	309.24	510.69	1186.87	324.58	381.57	1177.19	386.31	141.51	1073.31	381.91	-167.38	1131.5
277.23	1144.1	1161.46	309.25	510.62	1186.74	324.57	381.57	1177.04	386.28	141.53	1073.21	381.94	-167.36	1131.42
277.2	1144.08	1161.1	309.26	510.67	1186.63	324.64	381.54	1176.97	386.27	141.52	1073.15	381.96	-167.4	1131.4
277.29	1144.16	1160.74	309.29	510.67	1186.49	324.59	381.58	1176.85	386.29	141.51	1073.04	381.98	-167.43	1131.36
277.28	1144.12	1160.33	309.36	510.73	1186.35	324.6	381.58	1176.69	386.29	141.53	1072.97	382	-167.34	1131.25
277.27	1144.27	1160.25	309.36	510.78	1186.3	324.63	381.61	1176.63	386.31	141.53	1072.91	381.98	-167.28	1131.18
277.35	1144.24	1160.12	309.45	510.79	1186.14	324.67	381.63	1176.54	386.31	141.58	1072.82	382.04	-167.24	1131.2
277.65	1144.18	1160.24	309.55	510.85	1186.11	324.72	381.64	1176.43	386.33	141.6	1072.78	382.07	-167.36	1131.11
277.91	1144.3	1160.5	309.61	510.86	1186.16	324.77	381.67	1176.46	386.34	141.63	1072.72	382.13	-167.13	1131.03
278.47	1144.29	1160.86	309.78	510.88	1186.2	324.86	381.69	1176.4	386.37	141.63	1072.67	382.14	-167.31	1131.09
278.96	1144.29	1161.12	309.8	510.9	1186.21	324.88	381.71	1176.4	386.42	141.67	1072.62	382.2	-167.24	1131.07
279.12	1144.31	1161.48	309.99	510.86	1186.22	324.95	381.71	1176.41	386.46	141.69	1072.58	382.15	-167.21	1131.02
279.5	1144.36	1161.85	310.13	510.79	1186.36	325.13	381.73	1176.47	386.48	141.71	1072.54	382.22	-167.19	1130.92
279.8	1144.33	1162.21	310.23	510.85	1186.34	325.22	381.75	1176.5	386.54	141.71	1072.56	382.31	-167.2	1130.89
279.9	1144.36	1162.5	310.5	510.81	1186.49	325.39	381.71	1176.5	386.58	141.71	1072.57	382.35	-167.14	1130.82
280.19	1144.34	1162.75	310.66	510.79	1186.6	325.49	381.7	1176.56	386.68	141.71	1072.57	382.38	-167.21	1130.76
280.42	1144.34	1162.78	310.75	510.76	1186.65	325.58	381.7	1176.63	386.74	141.7	1072.57	382.39	-167.28	1130.77
280.82	1144.29	1162.88	310.9	510.76	1186.75	325.82	381.65	1176.8	386.82	141.68	1072.62	382.47	-167.25	1130.86
281.22	1144.3	1163.14	310.96	510.79	1186.76	325.88	381.65	1176.79	386.88	141.69	1072.61	382.46	-167.21	1130.67
281.74	1144.22	1163.2	311.19	510.76	1186.91	326.02	381.67	1176.86	386.94	141.66	1072.65	382.49	-167.33	1130.73
281.74	1144.33	1163.13	311.27	510.69	1186.9	326.13	381.64	1176.9	387.03	141.64	1072.67	382.4	-167.27	1130.59
282.01	1144.26	1163.18	311.5	510.71	1187.05	326.25	381.59	1176.89	387.08	141.61	1072.69	382.49	-167.39	1130.64
282.18	1144.27	1163.34	311.54	510.66	1187.02	326.35	381.62	1177.01	387.17	141.59	1072.71	382.52	-167.42	1130.62
282.1	1144.31	1163.45	311.75	510.65	1187.12	326.5	381.55	1176.97	387.2	141.59	1072.75	382.48	-167.38	1130.55
282.1	1144.27	1163.57	311.9	510.67	1187.25	326.64	381.55	1177.08	387.26	141.58	1072.79	382.59	-167.32	1130.74
282.22	1144.25	1163.7	312.06	510.62	1187.16	326.82	381.54	1177.17	387.34	141.53	1072.81	382.55	-167.52	1130.75
282.39	1144.22	1163.69	312.13	510.64	1187.29	326.88	381.52	1177.15	387.38	141.51	1072.85	382.56	-167.52	1130.68
282.7	1144.13	1163.71	312.29	510.61	1187.31	326.96	381.48	1177.23	387.43	141.47	1072.86	382.61	-167.47	1130.78
282.66	1144.28	1163.53	312.27	510.59	1187.33	327.05	381.45	1177.34	387.5	141.45	1072.89	382.58	-167.6	1130.71
283.03	1144.2	1163.43	312.41	510.57	1187.39	327.05	381.4	1177.23	387.55	141.41	1072.86	382.55	-167.66	1130.7
283.17	1144.22	1163.53	312.56	510.56	1187.49	327.24	381.35	1177.33	387.6	141.39	1072.86	382.67	-167.67	1130.85
283.4	1144.15	1163.57	312.74	510.51	1187.46	327.29	381.36	1177.28	387.65	141.34	1072.87	382.6	-167.63	1130.76
283.63	1144.09	1163.72	312.82	510.51	1187.43	327.42	381.36	1177.33	387.72	141.31	1072.89	382.58	-167.73	1130.7
283.94	1144.05	1163.94	312.94	510.49	1187.37	327.55	381.32	1177.31	387.78	141.29	1072.9	382.54	-167.73	1130.58
284.16	1144.03	1164.15	313.08	510.51	1187.43	327.65	381.32	1177.33	387.86	141.25	1072.88	382.65	-167.69	1130.65
284.39	1144.08	1164.2	313.2	510.41	1187.36	327.77	381.3	1177.31	387.91	141.21	1072.9	382.53	-167.93	1130.64
284.65	1144.07	1164.29	313.33	510.48	1187.33	327.87	381.32	1177.29	387.97	141.18	1072.86	382.59	-167.85	1130.67
285.01	1144.09	1164.19	313.51	510.47	1187.34	327.94	381.31	1177.23	388.04	141.16	1072.85	382.62	-167.88	1130.72
285.42	1143.99	1164.04	313.67	510.43	1187.29	328.09	381.32	1177.24	388.13	141.15	1072.87	382.6	-167.87	1130.64
285.56	1144.15	1163.73	313.68	510.53	1187.16	328.21	381.31	1177.17	388.18	141.12	1072.86	382.57	-167.89	1130.73
285.75	1144.19	1163.53	313.9	510.5	1187.09	328.3	381.39	1177.14	388.25	141.16	1072.79	382.52	-167.99	1130.68
285.99	1144.16	1163.11	314.02	510.58	1186.97	328.49	381.33	1177.04	388.29	141.13	1072.78	382.51	-167.97	1130.81
286.44	1144.22	1162.81	314.18	510.63	1186.86	328.55	381.37	1176.95	388.31	141.14	1072.77	382.51	-167.97	1130.82
286.8	1144.29	1162.37	314.41	510.62	1186.72	328.72	381.4	1176.88	388.38	141.12	1072.74	382.45	-167.87	1130.79
287.24	1144.36	1161.82	314.53	510.65	1186.64	328.72	381.47	1176.72	388.41	141.1	1072.74	382.44	-168	1130.88
287.86	1144.28	1161.4	314.6	510.72	1186.5	328.8	381.48	1176.66	388.45	141.1	1072.7	382.4	-168.01	1130.86
288.28	1144.31	1161.11	314.64	510.69	1186.39	328.9	381.5	1176.59	388.52	141.08	1072.71	382.42	-168.03	1130.99
288.5	1144.31	1160.73	314.79	510.75	1186.31	329	381.46	1176.53	388.55	141.05	1072.66	382.42	-168.04	1130.88
288.52	1144.38	1160.43	314.89	510.74	1186.31	329.07	381.47	1176.51	388.62	141.04	1072.6	382.44	-168.05	1130.84
288.42	1144.37	1160.5	314.97	510.69	1186.31	329.21	381.47	1176.47	388.62	141.07	1072.52	382.45	-168.14	1130.83
288.15	1144.33	1160.6	315.03	510.71	1186.24	329.21	381.46	1176.37	388.66	141.04	1072.51	382.51	-168.1	1130.99
287.87	1144.37	1161.12	315.02	510.71	1186.13	329.29	381.44	1176.36	388.7	141.04	1072.43	382.48	-168.1	1130.82
287.7	1144.24	1161.4	314.99	510.69	1186.14	329.28	381.47	1176.28	388.7	141.03	1072.4	382.45	-168.21	1130.82
287.33	1144.32	1161.79	314.99	510.71	1186.07	329.3	381.47	1176.27	388.75	141.03	1072.39	382.51	-168.09	1130.78
287.07	1144.29	1161.89	314.94	510.69	1186.05	329.27	381.48	1176.24	388.76	141	1072.38	382.47	-168.19	1130.79
286.75	1144.32	1161.84	314.82	510.66	1186.05	329.25	381.42	1176.23	388.73	141	1072.36	382.44	-168.27	1130.81
286.72	1144.27	1161.64	314.77	510.62	1185.98	329.18	381.46	1176.2	388.71	140.97	1072.33	382.47	-168.13	1130.79
286.61	1144.24	1161.35	314.67	510.63	1186.04	329.1	381.43	1176.18	388.69	140.96	1072.34	382.46	-168.21	1130.76
286.34	1144.27	1160.82	314.64	510.67	1186	329.05	381.4	1176.22	388.65	140.94	1072.34	382.46	-168.22	1130.74
286.34	1144.22	1160.45	314.5	510.59	1185.99	328.94	381.36	1176.19	388.63	140.91	1072.37	382.49	-168.25	1130.76
286.13	1144.19	1160.43	314.33	510.56	1186.01	328.81	381.37	1176.21	388.54	140.91	1072.37	382.57	-168.3	1130.89
285.73	1144.13	1160.27	314.28	510.57	1186	328.74	381.36	1176.19	388.5	140.91	1072.39	382.5	-168.17	1130.76
285.46	1144.08	1160.34	314.18	510.56	1186.01	328.63	381.33	1176.23	388.41	140.91	1072.42	382.54	-168.21	1130.8
284.97	1144.08	1160.64	313.97	510.48	1186.03	328.48	381.36	1176.24	388.35	140.9	1072.43	382.48	-168.16	1130.78
284.53	1144.09	1160.87	313.75	510.53	1186.02	328.34	381.29	1176.3	388.28	140.87	1072.47	382.54	-168.17	1130.82
284.1	1144.06	1161.09	313.56	510.44	1186.16	328.16	381.26	1176.31	388.18	140.88	1072.51	382.49	-168.19	1130.8
283.64	1143.99	1161.4	313.3	510.41	1186.2	327.96	381.24	1176.37	388.08	140.91	1072.51	382.5	-168.26	1130.81
283.11	1143.96	1161.7	313.1	510.34	1186.29	327.77	381.24	1176.43	387.99	140.91	1072.52	382.58	-168.16	1130.85
282.39	1143.95	1161.93	312.84	510.31	1186.46	327.67	381.2	1176.5	387.87	140.93	1072.54	382.52	-168.21	1130.7
281.71	1143.87	1162.13	312.68	510.27	1186.54	327.55	381.15	1176.6	387.8	140.94	1072.54	382.56	-168.13	1130.67
281.02	1143.78	1162.31	312.5	510.32	1186.62	327.5	381.11	1176.76	387.66	140.98	1072.53	382.59	-168.01	1130.6
280.13	1143.78	1162.33	312.29	510.3	1186.75	327.4	381.13	1176.91	387.58	140.97	1072.55	382.59	-167.95	1130.61
279.44	1143.77	1162.49	312.16	510.26	1187.04	327.2	381.15	1176.97	387.51	141.02	1072.58	382.65	-167.92	1130.61
278.83	1143.73	1162.84	311.95	510.25	1187.17	327.14	381.09	1177.11	387.42	141.03	1072.63	382.58	-168.01	1130.58
278.34	1143.69	1163.35	311.85	510.23	1187.45	327.06	381.08	1177.34	387.35	141.06	1072.69	382.59	-167.86	1130.56
278.04	1143.65	1163.72	311.62	510.22	1187.54	326.88	381.04	1177.41	387.26	141.09	1072.74	382.55	-167.86	1130.62
277.95	1143.5	1164.27	311.46	510.17	1187.71	326.77	381.05	1177.55	387.19	141.12	1072.81	382.65	-167.76	1130.65
277.59	1143.54	1164.79	311.33	510.12	1187.88	326.61	381.01	1177.6	387.12	141.12	1072.87	382.58	-167.9	1130.68
277.64	1143.6	1165.3	311.19	510.1	1188.03	326.53	381.01	1177.76	387.03	141.13	1072.93	382.51	-167.9	1130.69
277.73	1143.56	1165.66	311.09	510.06	1188.07	326.44	380.98	1177.86	386.94	141.15	1072.98	382.4	-167.89	1130.57
278.05	1143.53	1165.9	311.05	510.09	1188.25	326.33	380.94	1177.91	386.86	141.14	1073.01	382.47	-167.83	1130.63
278.23	1143.49	1166	310.89	510.07	1188.34	326.19	380.92	1178	386.81	141.14	1073.06	382.31	-167.84	1130.61
278.44	1143.44	1166.04	310.88	510.05	1188.38	326.12	380.87	1178.08	386.72	141.12	1073.1	382.34	-167.93	1130.69
278.43	1143.5	1166.05	310.73	509.94	1188.48	326.02	380.87	1178.12	386.66	141.12	1073.13	382.33	-167.91	1130.71
278.46	1143.49	1166.06	310.64	509.92	1188.48	325.88	380.84	1178.11	386.61	141.1	1073.16	382.19	-167.93	1130.61
278.13	1143.46	1166.13	310.6	509.86	1188.53	325.86	380.81	1178.18	386.52	141.08	1073.16	382.2	-168.05	1130.57
277.95	1143.34	1166.21	310.59	509.81	1188.61	325.83	380.8	1178.21	386.48	141.07	1073.18	382.2	-167.99	1130.54
277.4	1143.36	1166.3	310.47	509.8	1188.54	325.78	380.77	1178.15	386.41	141.05	1073.15	382.16	-168.01	1130.48
276.9	1143.24	1166.35	310.43	509.85	1188.5	325.73	380.73	1178.1	386.4	141	1073.13	382.24	-168.05	1130.6
276.38	1143.29	1166.5	310.34	509.81	1188.5	325.72	380.71	1178.14	386.33	140.96	1073.13	382.13	-168.09	1130.54
276.21	1143.22	1166.33	310.2	509.82	1188.37	325.6	380.73	1178.14	386.31	140.95	1073.11	382.13	-168.05	1130.57
276.11	1143.28	1166.18	310.11	509.83	1188.43	325.49	380.68	1178.07	386.29	140.93	1073.12	382.11	-168.09	1130.56
276.2	1143.25	1165.96	310.06	509.72	1188.4	325.43	380.7	1178.04	386.23	140.93	1073.11	382.07	-168.08	1130.63
276.37	1143.21	1165.63	309.95	509.73	1188.26	325.37	380.69	1178.04	386.18	140.91	1073.11	381.91	-168.22	1130.46
276.5	1143.26	1165.29	309.88	509.73	1188.28	325.3	380.67	1177.98	386.12	140.88	1073.11	381.89	-168.17	1130.5
276.97	1143.08	1164.95	309.84	509.72	1188.09	325.23	380.64	1177.9	386.08	140.86	1073.08	381.87	-168.18	1130.47
277.07	1143.14	1164.68	309.84	509.7	1188.1	325.16	380.64	1177.86	386.03	140.82	1073.07	381.88	-168.31	1130.57
277.1	1143.22	1164.34	309.77	509.66	1188.05	325.15	380.56	1177.82	386.01	140.77	1073.07	381.81	-168.21	1130.51
277.24	1143.13	1164.29	309.82	509.59	1188.05	325.12	380.53	1177.8	385.95	140.75	1073.04	381.85	-168.29	1130.51
277.2	1143.12	1164.51	309.7	509.59	1187.99	325.12	380.5	1177.77	385.94	140.7	1073.02	381.85	-168.37	1130.53
276.85	1143.14	1164.53	309.63	509.56	1187.88	325.04	380.47	1177.69	385.94	140.67	1072.99	381.8	-168.4	1130.53
276.32	1143.03	1164.6	309.68	509.54	1187.94	325.09	380.42	1177.73	385.96	140.63	1072.98	381.74	-168.47	1130.44
275.99	1142.98	1164.75	309.69	509.51	1187.9	325.07	380.42	1177.7	385.94	140.61	1072.92	381.77	-168.5	1130.52
275.63	1142.97	1164.85	309.67	509.47	1187.88	325.1	380.4	1177.66	385.95	140.6	1072.91	381.78	-168.5	1130.49
275.41	1143.03	1164.88	309.81	509.49	1187.93	325.24	380.35	1177.72	385.98	140.57	1072.86	381.8	-168.51	1130.48
275.53	1142.94	1164.86	309.77	509.43	1187.88	325.17	380.4	1177.67	386	140.55	1072.87	381.77	-168.56	1130.49
275.68	1143.09	1164.71	309.98	509.44	1187.83	325.32	380.38	1177.68	386.02	140.56	1072.84	381.73	-168.54	1130.43
276.26	1142.98	1164.62	310.03	509.48	1187.88	325.38	380.34	1177.64	386.05	140.54	1072.82	381.76	-168.59	1130.37
276.97	1142.95	1164.53	310.14	509.44	1187.86	325.45	380.37	1177.66	386.07	140.54	1072.83	381.8	-168.52	1130.38
277.72	1142.9	1164.54	310.3	509.42	1187.92	325.55	380.33	1177.7	386.1	140.52	1072.82	381.78	-168.6	1130.37
278.23	1142.98	1164.62	310.5	509.38	1187.9	325.69	380.3	1177.73	386.14	140.49	1072.82	381.75	-168.59	1130.42
278.66	1143.06	1164.76	310.63	509.38	1187.93	325.78	380.31	1177.7	386.19	140.49	1072.82	381.76	-168.55	1130.36
279.08	1143.04	1165.09	310.94	509.41	1188.04	325.96	380.29	1177.8	386.26	140.46	1072.84	381.74	-168.57	1130.43
279.47	1142.98	1165.4	311	509.42	1188.02	326.09	380.29	1177.79	386.35	140.42	1072.85	381.73	-168.7	1130.47
279.88	1142.97	1165.75	311.21	509.37	1188.1	326.25	380.21	1177.83	386.43	140.36	1072.9	381.72	-168.78	1130.48
280.17	1142.93	1165.87	311.41	509.28	1188.07	326.34	380.21	1177.85	386.47	140.31	1072.89	381.68	-168.78	1130.42
280.46	1142.84	1165.96	311.52	509.28	1188.13	326.49	380.16	1177.82	386.55	140.24	1072.91	381.69	-168.83	1130.49
280.86	1142.78	1165.98	311.73	509.18	1188.15	326.61	380.09	1177.87	386.63	140.18	1072.9	381.69	-168.95	1130.46
281.22	1142.73	1165.78	311.88	509.1	1188.2	326.7	380.01	1177.77	386.7	140.12	1072.88	381.65	-169	1130.41
281.52	1142.76	1165.56	312.09	509.08	1188.21	326.83	379.93	1177.79	386.76	140.03	1072.86	381.68	-169.18	1130.44
282.06	1142.54	1165.41	312.15	509	1188.09	326.99	379.9	1177.82	386.84	139.94	1072.9	381.65	-169.23	1130.45
282.26	1142.53	1165.19	312.25	508.96	1187.99	327.09	379.81	1177.78	386.89	139.84	1072.88	381.65	-169.28	1130.36
282.46	1142.54	1165.14	312.48	508.89	1188.01	327.22	379.77	1177.82	386.94	139.75	1072.89	381.64	-169.33	1130.43
282.75	1142.53	1165.02	312.6	508.83	1188	327.29	379.68	1177.73	387.02	139.65	1072.86	381.72	-169.32	1130.51
282.94	1142.4	1164.88	312.69	508.78	1187.95	327.42	379.62	1177.71	387.05	139.57	1072.86	381.63	-169.5	1130.42
283.19	1142.3	1164.75	312.85	508.7	1187.95	327.5	379.55	1177.67	387.13	139.49	1072.86	381.72	-169.51	1130.48
283.24	1142.29	1164.7	312.9	508.6	1187.9	327.61	379.47	1177.69	387.18	139.4	1072.86	381.71	-169.69	1130.45
283.29	1142.2	1164.67	312.95	508.54	1187.84	327.67	379.4	1177.74	387.19	139.35	1072.85	381.72	-169.68	1130.42
283.27	1142.08	1164.49	313.05	508.47	1187.96	327.78	379.31	1177.76	387.25	139.28	1072.88	381.69	-169.98	1130.43
283.21	1142.06	1164.44	313.12	508.43	1188.03	327.81	379.27	1177.77	387.28	139.2	1072.89	381.71	-169.83	1130.41
283.14	1141.99	1164.55	313.2	508.32	1187.95	327.87	379.19	1177.76	387.31	139.12	1072.9	381.68	-170.04	1130.44
283.31	1141.96	1164.59	313.33	508.25	1188.08	328	379.1	1177.91	387.33	139.08	1072.89	381.72	-170.04	1130.49
283.53	1141.85	1164.76	313.31	508.22	1188.11	328.06	379.03	1177.94	387.39	138.96	1072.93	381.72	-170.1	1130.38
283.81	1141.72	1165.01	313.46	508.13	1188.22	328.08	378.94	1177.99	387.43	138.9	1072.96	381.71	-170.24	1130.47
284.04	1141.64	1165.36	313.53	508.04	1188.31	328.05	378.89	1177.99	387.48	138.82	1073	381.78	-170.26	1130.45
284.22	1141.67	1165.55	313.5	507.92	1188.25	328.09	378.82	1178.03	387.46	138.78	1073.03	381.76	-170.39	1130.48
284.49	1141.56	1165.82	313.56	507.89	1188.38	328.14	378.75	1178.11	387.47	138.69	1073.07	381.76	-170.49	1130.45
284.58	1141.54	1166.02	313.66	507.82	1188.44	328.18	378.67	1178.15	387.5	138.66	1073.08	381.8	-170.52	1130.51
284.64	1141.39	1166.09	313.59	507.79	1188.52	328.14	378.62	1178.16	387.53	138.61	1073.12	381.77	-170.54	1130.44
284.55	1141.32	1166.19	313.73	507.68	1188.62	328.24	378.56	1178.31	387.56	138.54	1073.15	381.88	-170.58	1130.44
284.45	1141.31	1166.22	313.67	507.63	1188.61	328.28	378.46	1178.34	387.56	138.51	1073.18	381.83	-170.73	1130.38
284.36	1141.29	1166.3	313.71	507.57	1188.74	328.27	378.48	1178.43	387.59	138.44	1073.2	381.97	-170.65	1130.5
284.2	1141.25	1166.24	313.8	507.54	1188.78	328.34	378.39	1178.45	387.59	138.42	1073.22	381.97	-170.81	1130.51
284.13	1141.24	1166.22	313.77	507.46	1188.86	328.37	378.32	1178.47	387.62	138.38	1073.26	381.95	-170.91	1130.44
284.02	1141.12	1166.3	313.78	507.43	1188.9	328.46	378.27	1178.56	387.64	138.34	1073.26	381.98	-170.95	1130.45
283.91	1141.04	1166.39	313.77	507.41	1188.95	328.37	378.24	1178.5	387.68	138.29	1073.26	382.07	-170.86	1130.41
283.98	1141	1166.63	313.85	507.27	1188.9	328.37	378.21	1178.52	387.68	138.25	1073.28	381.97	-170.95	1130.29
283.96	1140.95	1166.76	313.83	507.24	1188.94	328.43	378.17	1178.5	387.69	138.21	1073.26	382.01	-171.08	1130.32
283.87	1141.02	1166.87	313.87	507.25	1188.93	328.45	378.13	1178.52	387.74	138.18	1073.26	382.09	-171.04	1130.39
284.18	1140.92	1167.05	313.89	507.17	1188.96	328.52	378.09	1178.55	387.73	138.16	1073.24	382.07	-171.06	1130.24
284.52	1140.81	1167.16	313.87	507.19	1188.96	328.43	378.07	1178.47	387.75	138.12	1073.22	382.15	-171.04	1130.33
284.59	1140.82	1167.09	313.82	507.15	1188.88	328.39	378.05	1178.49	387.75	138.11	1073.21	382.11	-171.07	1130.25
284.65	1140.79	1166.99	313.83	507.15	1188.79	328.38	378.06	1178.45	387.76	138.08	1073.19	382.14	-171.15	1130.33
284.47	1140.77	1166.8	313.81	507.08	1188.8	328.48	378	1178.46	387.77	138.05	1073.17	382.08	-171.17	1130.25
284.4	1140.74	1166.51	313.81	507.1	1188.68	328.44	378.02	1178.35	387.77	138.06	1073.1	382.17	-171.19	1130.37
283.89	1140.9	1166.08	313.85	507.1	1188.61	328.43	378.01	1178.27	387.76	138.02	1073.06	382.14	-171.19	1130.23
283.59	1140.78	1165.72	313.72	507.11	1188.55	328.46	377.99	1178.29	387.78	138.01	1073	382.19	-171.15	1130.29
283.33	1140.74	1165.38	313.8	507.14	1188.47	328.53	378.01	1178.18	387.76	137.98	1072.97	382.21	-171.31	1130.34
283.2	1140.7	1165.07	313.8	507.1	1188.38	328.52	378.05	1178.18	387.76	137.97	1072.88	382.13	-171.18	1130.18
283.05	1140.78	1164.85	313.89	507.16	1188.32	328.59	378.03	1178.05	387.76	137.95	1072.82	382.21	-171.19	1130.16
283.12	1140.74	1164.65	313.94	507.15	1188.27	328.62	378.03	1177.96	387.74	137.92	1072.73	382.25	-171.07	1130.25
283.18	1140.74	1164.62	313.97	507.18	1188.14	328.64	378.08	1177.92	387.72	137.93	1072.71	382.28	-171.16	1130.28
283.44	1140.84	1164.72	313.89	507.16	1188.1	328.67	378.04	1177.93	387.75	137.92	1072.69	382.25	-171.27	1130.16
283.64	1140.77	1164.65	313.91	507.18	1188.1	328.65	378.04	1177.87	387.74	137.91	1072.66	382.39	-171.16	1130.34
283.79	1140.77	1164.76	313.94	507.14	1188.1	328.64	378.01	1177.87	387.73	137.92	1072.64	382.23	-171.12	1130.23
283.73	1140.74	1164.74	313.89	507.13	1188.14	328.63	378	1177.87	387.75	137.91	1072.62	382.25	-171.03	1130.22
283.63	1140.75	1164.89	313.9	507.14	1188.16	328.59	378.01	1177.87	387.75	137.91	1072.6	382.25	-171.19	1130.16
283.43	1140.74	1165.01	313.87	507.12	1188.12	328.59	377.99	1177.9	387.73	137.9	1072.57	382.14	-171.1	1130.06
283.16	1140.68	1165.08	313.79	507.09	1188.11	328.51	377.99	1177.83	387.72	137.87	1072.57	382.11	-171.11	1130.14
282.94	1140.68	1165.22	313.71	507.1	1188.03	328.46	377.99	1177.85	387.75	137.85	1072.59	382.13	-171.05	1130.13
282.63	1140.64	1165.2	313.64	507.04	1188.08	328.49	377.9	1177.81	387.74	137.84	1072.59	382.13	-171.19	1130.28
282.36	1140.6	1164.9	313.66	507.1	1188.07	328.45	377.92	1177.81	387.71	137.82	1072.57	382.12	-171.22	1130.35
282.21	1140.61	1164.65	313.59	507.02	1188	328.43	377.89	1177.76	387.71	137.78	1072.58	382.12	-171.25	1130.29
282.04	1140.55	1164.34	313.49	506.96	1187.98	328.38	377.85	1177.75	387.73	137.78	1072.56	382.05	-171.51	1130.35
281.96	1140.55	1164.11	313.41	506.94	1187.89	328.27	377.88	1177.75	387.7	137.73	1072.57	382.14	-171.33	1130.31
282.03	1140.63	1164	313.45	506.97	1187.87	328.29	377.87	1177.71	387.68	137.74	1072.54	382.04	-171.28	1130.29
282.02	1140.58	1163.92	313.37	507	1187.79	328.28	377.88	1177.69	387.68	137.72	1072.55	382.06	-171.23	1130.31
282.09	1140.63	1163.91	313.41	507	1187.78	328.26	377.88	1177.63	387.66	137.71	1072.53	382.07	-171.27	1130.28
282.23	1140.62	1163.88	313.47	507.01	1187.74	328.28	377.89	1177.62	387.64	137.72	1072.53	382.03	-171.18	1130.36
282.36	1140.59	1163.94	313.42	506.92	1187.78	328.21	377.88	1177.59	387.64	137.71	1072.53	381.99	-171.21	1130.28
282.48	1140.59	1163.94	313.43	506.97	1187.77	328.2	377.85	1177.63	387.6	137.7	1072.54	381.91	-171.28	1130.26
282.6	1140.65	1164.01	313.34	506.98	1187.77	328.18	377.83	1177.6	387.57	137.72	1072.54	381.92	-171.35	1130.42
282.9	1140.5	1164.18	313.37	507.01	1187.75	328.13	377.86	1177.6	387.54	137.72	1072.52	381.91	-171.33	1130.42
282.88	1140.54	1164.33	313.37	507.01	1187.82	328.12	377.86	1177.59	387.53	137.73	1072.51	381.85	-171.28	1130.43
282.7	1140.65	1164.37	313.36	507.03	1187.76	328.08	377.91	1177.55	387.5	137.73	1072.54	381.8	-171.24	1130.46
282.72	1140.59	1164.35	313.3	507.03	1187.62	328.1	377.87	1177.48	387.45	137.77	1072.56	381.69	-171.26	1130.42
282.59	1140.71	1164.2	313.32	507.04	1187.64	328.06	377.95	1177.5	387.47	137.75	1072.59	381.74	-171.17	1130.59
282.71	1140.69	1163.94	313.29	507.18	1187.6	328.07	377.94	1177.45	387.43	137.75	1072.62	381.67	-171.14	1130.46
282.82	1140.67	1163.54	313.22	507.08	1187.47	328	377.97	1177.48	387.41	137.77	1072.64	381.65	-171.18	1130.62
283.03	1140.74	1163.19	313.28	507.11	1187.57	327.95	377.98	1177.49	387.39	137.77	1072.63	381.62	-171.18	1130.56
283.19	1140.7	1162.83	313.16	507.1	1187.54	327.92	377.98	1177.48	387.36	137.78	1072.61	381.63	-171.09	1130.46
283.42	1140.68	1162.71	313.16	507.09	1187.53	327.87	377.98	1177.47	387.3	137.78	1072.58	381.68	-171.17	1130.55
283.5	1140.68	1162.67	313.16	507.16	1187.54	327.83	377.95	1177.42	387.28	137.79	1072.57	381.59	-171.08	1130.61
283.42	1140.76	1162.76	313.13	507.15	1187.42	327.83	377.97	1177.44	387.23	137.8	1072.52	381.6	-171.06	1130.55
283.45	1140.76	1163.12	313.04	507.16	1187.41	327.75	378	1177.44	387.19	137.81	1072.52	381.55	-171.03	1130.46
283.47	1140.76	1163.47	312.96	507.15	1187.36	327.7	377.98	1177.32	387.16	137.81	1072.51	381.56	-171.1	1130.59
283.28	1140.81	1163.67	312.94	507.17	1187.37	327.5	378.03	1177.26	387.12	137.83	1072.51	381.44	-171.06	1130.49
283.05	1140.84	1163.9	312.83	507.18	1187.32	327.53	377.98	1177.28	387.09	137.84	1072.51	381.43	-170.99	1130.64
282.88	1140.81	1163.89	312.82	507.2	1187.24	327.5	378.02	1177.19	387.07	137.85	1072.49	381.37	-170.92	1130.59
282.67	1140.84	1163.55	312.77	507.2	1187.17	327.48	378.06	1177.14	387.03	137.86	1072.5	381.34	-170.96	1130.65
282.55	1140.88	1163.1	312.8	507.28	1187.07	327.5	378.09	1177.12	387.01	137.88	1072.45	381.36	-170.9	1130.7
282.47	1140.85	1162.45	312.74	507.34	1187.06	327.53	378.13	1177.1	386.97	137.91	1072.42	381.34	-170.84	1130.72
282.35	1141.02	1161.8	312.78	507.34	1187	327.47	378.14	1177	386.97	137.93	1072.4	381.24	-170.86	1130.67
282.53	1141.03	1161.24	312.72	507.4	1186.91	327.48	378.17	1177.02	386.97	137.92	1072.43	381.25	-170.88	1130.62
282.64	1141.04	1160.91	312.7	507.4	1186.86	327.52	378.18	1177.05	387.01	137.91	1072.43	381.22	-170.77	1130.66
282.86	1141.03	1160.75	312.77	507.45	1186.84	327.49	378.18	1176.97	386.98	137.95	1072.39	381.27	-170.86	1130.73
283.07	1141.06	1160.9	312.82	507.45	1186.81	327.54	378.17	1176.95	387.01	137.93	1072.38	381.16	-170.7	1130.54
283.21	1141.03	1161.38	312.88	507.41	1186.83	327.53	378.2	1176.93	387.01	137.94	1072.36	381.25	-170.76	1130.72
283.13	1141.06	1161.88	312.91	507.39	1186.87	327.56	378.17	1176.87	387	137.9	1072.37	381.26	-170.82	1130.67
283.27	1140.96	1162.55	312.85	507.38	1186.86	327.57	378.14	1176.92	386.99	137.92	1072.34	381.22	-170.81	1130.67
283.17	1140.98	1163.09	312.81	507.36	1186.9	327.53	378.15	1176.88	386.99	137.9	1072.34	381.21	-170.8	1130.68
283.1	1140.96	1163.52	312.78	507.32	1186.96	327.49	378.14	1176.84	386.99	137.92	1072.35	381.16	-170.76	1130.69
282.81	1140.96	1163.56	312.83	507.36	1186.96	327.48	378.11	1176.91	387.03	137.91	1072.37	381.14	-170.82	1130.66
282.57	1140.97	1163.47	312.75	507.31	1187.01	327.51	378.09	1176.97	387.01	137.9	1072.41	381.13	-170.87	1130.73
282.51	1140.96	1163.23	312.66	507.34	1186.98	327.43	378.16	1177	386.98	137.91	1072.44	381.06	-170.97	1130.79
282.52	1140.9	1162.87	312.69	507.3	1187.02	327.47	378.14	1177.06	386.97	137.9	1072.48	381.04	-170.78	1130.7
282.23	1141.01	1162.5	312.67	507.38	1187.09	327.42	378.18	1177.1	386.94	137.91	1072.53	381.15	-170.78	1130.81
282.44	1140.98	1162.14	312.66	507.37	1187.07	327.39	378.19	1177.16	386.93	137.89	1072.6	381.11	-170.83	1130.85
282.45	1141.03	1161.97	312.62	507.36	1187.15	327.35	378.18	1177.19	386.92	137.94	1072.62	381.14	-170.82	1130.92
282.57	1141.07	1161.95	312.6	507.39	1187.2	327.33	378.2	1177.3	386.87	137.95	1072.68	381.08	-170.88	1130.87
282.62	1141.02	1162.06	312.44	507.32	1187.26	327.23	378.2	1177.38	386.84	137.98	1072.74	381.1	-170.76	1130.83
282.65	1141.04	1162.49	312.35	507.34	1187.42	327.19	378.21	1177.44	386.8	138	1072.78	381.13	-170.76	1130.96
282.53	1140.98	1162.98	312.29	507.41	1187.45	327.13	378.18	1177.48	386.75	138.04	1072.8	381.05	-170.7	1130.8
282.13	1141.08	1163.6	312.25	507.4	1187.6	327.05	378.22	1177.6	386.74	138.06	1072.83	381.04	-170.68	1130.96
282	1141	1164.32	312.15	507.39	1187.74	326.96	378.22	1177.59	386.7	138.11	1072.84	381.01	-170.67	1130.9
281.61	1141	1164.9	312.02	507.37	1187.72	326.9	378.22	1177.62	386.65	138.15	1072.85	381	-170.6	1130.93
281.47	1140.97	1165.33	311.98	507.46	1187.75	326.84	378.27	1177.62	386.61	138.18	1072.82	381.01	-170.59	1130.89
281.04	1141.1	1165.35	311.8	507.47	1187.7	326.74	378.31	1177.63	386.56	138.23	1072.85	381.06	-170.45	1130.92
281.03	1141.08	1165.08	311.77	507.45	1187.74	326.66	378.34	1177.62	386.51	138.27	1072.85	381.06	-170.49	1130.96
281.07	1141.1	1164.54	311.62	507.51	1187.74	326.54	378.36	1177.63	386.46	138.31	1072.82	381.01	-170.47	1130.96
280.89	1141.19	1164.02	311.53	507.55	1187.71	326.41	378.37	1177.56	386.39	138.33	1072.83	381.02	-170.43	1130.92
280.9	1141.25	1163.58	311.38	507.52	1187.6	326.28	378.39	1177.52	386.34	138.37	1072.79	381.02	-170.26	1130.88
280.95	1141.17	1163.25	311.31	507.58	1187.56	326.3	378.39	1177.51	386.3	138.38	1072.79	381.02	-170.27	1130.92
280.71	1141.29	1162.87	311.28	507.61	1187.49	326.16	378.47	1177.47	386.25	138.41	1072.8	380.94	-170.25	1130.84
280.43	1141.27	1162.76	311.12	507.65	1187.36	326.13	378.48	1177.43	386.23	138.41	1072.78	381.04	-170.15	1130.94
280.13	1141.37	1162.76	311.06	507.64	1187.29	326.05	378.52	1177.3	386.19	138.41	1072.75	381	-170.2	1130.98
279.91	1141.35	1162.82	310.97	507.69	1187.18	325.97	378.56	1177.25	386.17	138.45	1072.73	381.01	-170.21	1130.95
279.85	1141.3	1162.74	310.97	507.76	1187.15	325.86	378.62	1177.09	386.14	138.47	1072.68	381.03	-170.23	1131.07
279.7	1141.28	1162.71	310.74	507.77	1186.96	325.82	378.65	1177.06	386.13	138.47	1072.67	381.02	-170.31	1130.99
279.51	1141.36	1162.61	310.74	507.75	1186.89	325.82	378.62	1176.98	386.1	138.51	1072.65	381	-170.25	1131.05
279.41	1141.41	1162.38	310.7	507.86	1186.85	325.8	378.67	1176.94	386.09	138.51	1072.63	380.97	-170.19	1131.03
279.36	1141.48	1161.99	310.69	507.87	1186.74	325.77	378.72	1176.88	386.09	138.51	1072.61	380.96	-170.14	1130.85
279.32	1141.49	1161.56	310.73	507.88	1186.58	325.8	378.76	1176.83	386.09	138.54	1072.61	381.03	-170.23	1130.99
279.46	1141.48	1161.21	310.89	507.95	1186.55	325.95	378.76	1176.83	386.07	138.52	1072.61	380.98	-170.11	1130.93
279.6	1141.54	1160.9	310.96	508.03	1186.45	325.89	378.77	1176.72	386.07	138.52	1072.61	380.93	-170.06	1130.87
279.9	1141.55	1160.56	311.04	507.94	1186.46	325.92	378.77	1176.64	386.11	138.51	1072.63	381.04	-170.09	1131.02
280.37	1141.57	1160.38	311.06	508	1186.34	326.11	378.75	1176.71	386.16	138.49	1072.64	381.01	-170.14	1130.95
280.68	1141.57	1160.28	311.25	507.98	1186.41	326.13	378.76	1176.74	386.16	138.49	1072.6	381.06	-170.09	1130.99
281.1	1141.53	1160.53	311.3	507.91	1186.5	326.18	378.74	1176.74	386.2	138.49	1072.57	380.94	-170.13	1130.87
281.43	1141.56	1160.99	311.44	507.88	1186.52	326.3	378.71	1176.74	386.23	138.45	1072.57	380.98	-170.32	1130.98
281.68	1141.44	1161.65	311.51	507.93	1186.58	326.32	378.72	1176.75	386.27	138.46	1072.59	380.95	-170.29	1130.89
281.83	1141.51	1162.13	311.72	507.88	1186.64	326.47	378.7	1176.77	386.35	138.41	1072.6	380.98	-170.24	1131.08
282.07	1141.44	1162.35	311.81	507.91	1186.61	326.6	378.65	1176.75	386.39	138.38	1072.61	380.83	-170.33	1131.04
282.13	1141.43	1162.29	311.88	507.91	1186.62	326.71	378.66	1176.85	386.42	138.35	1072.63	380.82	-170.31	1131.03
282.36	1141.42	1161.81	312.09	507.86	1186.65	326.81	378.6	1176.86	386.48	138.29	1072.64	380.83	-170.41	1131.13
282.78	1141.38	1161.09	312.07	507.82	1186.61	326.89	378.59	1176.84	386.54	138.23	1072.66	380.83	-170.5	1131.1
283	1141.36	1160.13	312.27	507.81	1186.63	327	378.53	1176.87	386.6	138.18	1072.7	380.76	-170.5	1131.16
283.44	1141.33	1159.44	312.35	507.79	1186.54	327.19	378.52	1176.98	386.64	138.14	1072.75	380.78	-170.55	1131.17
283.6	1141.3	1158.81	312.55	507.71	1186.63	327.33	378.47	1177.01	386.7	138.07	1072.77	380.7	-170.61	1131.11
283.72	1141.27	1158.6	312.75	507.71	1186.66	327.41	378.45	1177.03	386.78	138.03	1072.83	380.7	-170.6	1131.17
283.66	1141.24	1158.71	312.84	507.65	1186.76	327.57	378.39	1177.1	386.82	137.98	1072.84	380.7	-170.75	1131.31
283.72	1141.26	1159.3	312.89	507.58	1186.74	327.62	378.34	1177.14	386.86	137.91	1072.87	380.62	-170.78	1131.19
284.03	1141.1	1160.09	313.03	507.54	1186.85	327.7	378.29	1177.22	386.93	137.91	1072.88	380.63	-170.78	1131.27
284.44	1141	1161.22	313.14	507.4	1187.03	327.73	378.2	1177.25	386.97	137.83	1072.9	380.67	-170.93	1131.35
284.8	1140.9	1162.22	313.19	507.27	1187.15	327.73	378.12	1177.2	386.98	137.79	1072.9	380.67	-170.95	1131.35
285.04	1140.92	1162.96	313.25	507.23	1187.24	327.78	378.08	1177.3	387.02	137.72	1072.92	380.6	-171.01	1131.27
285.41	1140.8	1163.44	313.3	507.14	1187.3	327.78	378	1177.34	387.03	137.65	1072.96	380.59	-171.11	1131.34
285.43	1140.8	1163.44	313.3	507.15	1187.34	327.77	377.94	1177.34	387.06	137.61	1072.95	380.57	-171.02	1131.32
285.5	1140.65	1163.18	313.23	507.08	1187.29	327.78	377.88	1177.39	387.06	137.56	1072.97	380.54	-171.23	1131.32
285.36	1140.65	1162.75	313.23	507.08	1187.36	327.74	377.86	1177.42	387.04	137.52	1072.97	380.58	-171.28	1131.4
285.07	1140.66	1162.32	313.16	507.02	1187.28	327.76	377.84	1177.45	386.99	137.49	1072.95	380.61	-171.31	1131.36
284.77	1140.61	1161.91	313.02	506.99	1187.31	327.65	377.78	1177.41	386.99	137.44	1072.97	380.57	-171.29	1131.37
284.25	1140.62	1161.49	313.04	506.94	1187.23	327.59	377.75	1177.4	386.98	137.43	1072.97	380.63	-171.3	1131.37
283.99	1140.44	1161.34	312.84	506.92	1187.3	327.54	377.71	1177.39	386.95	137.38	1073	380.59	-171.36	1131.41
283.31	1140.48	1161.29	312.65	506.89	1187.13	327.4	377.67	1177.36	386.89	137.37	1072.96	380.6	-171.48	1131.32
282.81	1140.38	1161.34	312.54	506.86	1187.15	327.33	377.62	1177.3	386.84	137.33	1072.91	380.55	-171.54	1131.4
282.43	1140.42	1161.56	312.42	506.73	1187.06	327.28	377.59	1177.31	386.8	137.28	1072.9	380.56	-171.63	1131.29
282.1	1140.37	1161.66	312.29	506.8	1186.98	327.12	377.53	1177.18	386.72	137.23	1072.86	380.57	-171.58	1131.3
281.96	1140.31	1161.65	312.11	506.69	1186.85	326.98	377.51	1177.08	386.65	137.2	1072.8	380.69	-171.57	1131.25
281.87	1140.22	1161.59	312.02	506.66	1186.8	326.9	377.49	1177	386.61	137.14	1072.75	380.62	-171.65	1131.22
281.85	1140.27	1161.27	311.82	506.56	1186.59	326.73	377.44	1176.93	386.5	137.15	1072.66	380.66	-171.62	1131.22
281.9	1140.26	1160.82	311.55	506.56	1186.55	326.56	377.43	1176.83	386.42	137.09	1072.62	380.71	-171.64	1131.15
282	1140.11	1160.63	311.42	506.56	1186.41	326.36	377.39	1176.75	386.35	137.1	1072.57	380.75	-171.66	1131.14
282.03	1140.01	1160.19	311.19	506.53	1186.3	326.15	377.39	1176.58	386.27	137.07	1072.52	380.73	-171.74	1131.15
281.44	1140.12	1159.76	311.09	506.55	1186.13	326.03	377.4	1176.5	386.18	137.08	1072.5	380.76	-171.63	1131.14
280.88	1140.17	1159.27	310.96	506.59	1185.97	325.92	377.45	1176.37	386.1	137.06	1072.46	380.77	-171.67	1131.04
280.16	1140.14	1158.69	310.82	506.63	1185.84	325.86	377.42	1176.31	386.04	137.05	1072.44	380.74	-171.76	1131.12
279.46	1140.16	1158.25	310.57	506.71	1185.72	325.75	377.47	1176.18	386	137.05	1072.42	380.76	-171.69	1131.08
278.98	1140.1	1157.72	310.46	506.64	1185.6	325.63	377.46	1176.06	385.93	137.05	1072.38	380.75	-171.69	1131.05
278.35	1140.07	1157.33	310.34	506.66	1185.44	325.6	377.47	1176.02	385.94	137.06	1072.37	380.71	-171.77	1131.02
277.93	1140.06	1157.11	310.31	506.71	1185.42	325.59	377.49	1176.01	385.89	137.06	1072.31	380.69	-171.61	1131.01
277.54	1140.06	1157.2	310.25	506.65	1185.44	325.57	377.48	1175.98	385.92	137.04	1072.32	380.66	-171.63	1130.99
277.23	1140.02	1157.56	310.16	506.67	1185.44	325.55	377.47	1175.96	385.89	137.05	1072.26	380.73	-171.72	1131.01
277.09	1140.04	1157.91	310.17	506.65	1185.44	325.56	377.47	1175.94	385.88	137.06	1072.22	380.67	-171.71	1131.07
276.96	1140.06	1158.55	310.28	506.62	1185.52	325.6	377.49	1175.95	385.9	137.05	1072.19	380.67	-171.82	1131.08
277.15	1139.95	1159.05	310.3	506.61	1185.43	325.61	377.49	1175.87	385.91	137.05	1072.19	380.71	-171.8	1131.1
277.27	1140.05	1159.44	310.43	506.62	1185.44	325.67	377.43	1175.87	385.91	137.03	1072.19	380.57	-171.83	1130.94
277.78	1140	1159.71	310.45	506.56	1185.47	325.65	377.43	1175.81	385.89	137.01	1072.13	380.51	-171.93	1130.88
278.26	1140.02	1159.81	310.61	506.46	1185.5	325.66	377.38	1175.82	385.9	136.96	1072.11	380.65	-171.78	1130.99
278.95	1139.96	1159.82	310.54	506.42	1185.49	325.64	377.31	1175.78	385.91	136.94	1072.09	380.52	-171.91	1130.88
279.63	1139.91	1159.65	310.65	506.37	1185.59	325.7	377.25	1175.86	385.94	136.89	1072.13	380.67	-171.89	1130.96
280.06	1139.92	1159.55	310.6	506.34	1185.61	325.72	377.22	1175.93	385.89	136.85	1072.12	380.62	-171.91	1130.93
280.61	1139.86	1159.49	310.74	506.23	1185.62	325.7	377.14	1175.92	385.9	136.78	1072.12	380.51	-172.07	1130.88
280.54	1139.84	1159.3	310.77	506.22	1185.56	325.63	377.11	1175.85	385.88	136.74	1072.16	380.48	-172.14	1130.89
280.53	1139.83	1159.3	310.65	506.2	1185.51	325.74	377.03	1175.85	385.88	136.68	1072.14	380.47	-172.2	1130.86
280.14	1139.69	1159.18	310.64	506.1	1185.49	325.74	377.01	1175.88	385.88	136.6	1072.14	380.51	-172.2	1130.96
279.68	1139.59	1158.89	310.66	506.11	1185.47	325.72	376.96	1175.85	385.85	136.57	1072.16	380.41	-172.39	1130.84
279.09	1139.6	1158.63	310.59	506.08	1185.46	325.69	376.92	1175.85	385.88	136.49	1072.15	380.42	-172.41	1130.98
278.48	1139.54	1158.41	310.59	506.04	1185.42	325.8	376.87	1175.94	385.86	136.45	1072.17	380.42	-172.47	1130.96
277.87	1139.46	1158.21	310.54	506	1185.48	325.83	376.81	1175.96	385.85	136.41	1072.15	380.43	-172.48	1130.97
277.3	1139.41	1157.95	310.53	505.96	1185.56	325.8	376.8	1175.97	385.86	136.36	1072.18	380.37	-172.61	1130.89
277.09	1139.33	1157.97	310.55	505.89	1185.57	325.83	376.75	1176.01	385.88	136.34	1072.21	380.28	-172.56	1130.76
276.92	1139.37	1158.33	310.63	505.85	1185.72	325.87	376.74	1176.12	385.87	136.31	1072.21	380.36	-172.68	1130.9
277.34	1139.28	1158.71	310.65	505.83	1185.73	325.95	376.65	1176.16	385.85	136.29	1072.23	380.32	-172.66	1130.7
277.89	1139.28	1159.17	310.78	505.82	1185.91	325.94	376.66	1176.26	385.85	136.27	1072.24	380.37	-172.72	1130.89
278.4	1139.24	1159.68	310.78	505.69	1185.96	325.96	376.58	1176.31	385.85	136.24	1072.26	380.26	-172.72	1130.67
279.45	1139.21	1160.32	310.9	505.66	1186.06	326.03	376.54	1176.46	385.85	136.23	1072.24	380.31	-172.71	1130.65
280.04	1139.18	1160.65	310.92	505.58	1186.22	325.91	376.52	1176.37	385.85	136.22	1072.23	380.41	-172.7	1130.69
280.62	1139.21	1161.06	311.07	505.5	1186.36	325.9	376.48	1176.41	385.83	136.23	1072.19	380.36	-172.77	1130.59
280.96	1139.26	1161.52	311.06	505.44	1186.43	325.89	376.43	1176.46	385.82	136.21	1072.16	380.35	-172.71	1130.56
281.47	1139.14	1162.12	311.11	505.48	1186.49	325.91	376.44	1176.5	385.83	136.21	1072.17	380.35	-172.72	1130.59
281.38	1139.13	1162.43	311.18	505.41	1186.58	325.96	376.41	1176.53	385.84	136.19	1072.15	380.4	-172.68	1130.53
281.23	1139.18	1162.83	311.2	505.4	1186.47	325.98	376.41	1176.53	385.85	136.19	1072.14	380.41	-172.74	1130.51
281.04	1139.16	1162.82	311.18	505.42	1186.43	325.95	376.44	1176.4	385.81	136.19	1072.13	380.43	-172.91	1130.56
280.81	1139.12	1162.62	311.13	505.47	1186.41	326.01	376.45	1176.33	385.85	136.18	1072.15	380.37	-172.8	1130.45
280.51	1139.13	1162.15	311.18	505.52	1186.27	326.05	376.5	1176.37	385.84	136.2	1072.1	380.41	-172.82	1130.52
280.21	1139.2	1161.53	311.21	505.55	1186.19	326.15	376.46	1176.37	385.88	136.18	1072.08	380.43	-172.85	1130.55
280.07	1139.17	1160.79	311.14	505.58	1186.21	326.15	376.47	1176.29	385.91	136.19	1072.06	380.39	-172.79	1130.5
279.84	1139.2	1160.1	311.22	505.6	1186.08	326.2	376.47	1176.25	385.94	136.16	1072.02	380.46	-172.8	1130.39
279.61	1139.25	1159.78	311.31	505.53	1186.03	326.27	376.47	1176.24	385.94	136.16	1072.01	380.47	-172.81	1130.44
279.71	1139.21	1159.61	311.32	505.6	1186.06	326.34	376.51	1176.23	385.96	136.16	1072.01	380.51	-172.81	1130.41
279.83	1139.26	1159.72	311.41	505.61	1186.05	326.41	376.49	1176.23	386.01	136.15	1071.98	380.62	-172.81	1130.48
280.12	1139.22	1159.94	311.5	505.57	1186.08	326.44	376.47	1176.18	386.03	136.14	1071.97	380.63	-172.84	1130.44
280.4	1139.22	1160.61	311.51	505.52	1186.13	326.42	376.49	1176.22	386.07	136.15	1071.95	380.62	-172.79	1130.44
280.64	1139.19	1161.23	311.46	505.54	1186.15	326.41	376.5	1176.19	386.13	136.17	1071.97	380.61	-172.87	1130.35
280.72	1139.21	1161.72	311.55	505.49	1186.15	326.52	376.45	1176.28	386.16	136.18	1071.95	380.63	-172.88	1130.33
280.75	1139.28	1162.06	311.6	505.49	1186.23	326.4	376.45	1176.26	386.17	136.19	1071.94	380.67	-172.77	1130.32
280.89	1139.18	1162.36	311.66	505.47	1186.27	326.52	376.47	1176.38	386.22	136.19	1072	380.66	-172.77	1130.26
281.05	1139.13	1162.49	311.68	505.46	1186.41	326.56	376.44	1176.4	386.26	136.2	1072	380.71	-172.78	1130.16
280.97	1139.22	1162.45	311.62	505.44	1186.48	326.48	376.39	1176.35	386.31	136.2	1072.06	380.75	-172.9	1130.23
281.16	1139.14	1162.49	311.51	505.41	1186.48	326.46	376.42	1176.51	386.35	136.18	1072.1	380.75	-172.9	1130.09
281.14	1139.11	1162.34	311.46	505.35	1186.58	326.52	376.35	1176.59	386.37	136.17	1072.1	380.8	-172.94	1130.14
281.1	1139.06	1162.27	311.46	505.33	1186.66	326.53	376.32	1176.66	386.44	136.14	1072.11	380.79	-172.92	1130
280.91	1139.07	1162.35	311.55	505.29	1186.71	326.57	376.27	1176.7	386.49	136.15	1072.07	380.9	-173	1130.01
280.43	1139.06	1162.51	311.5	505.34	1186.77	326.59	376.28	1176.7	386.52	136.11	1072.08	381	-172.96	1129.98
280.14	1138.87	1162.92	311.39	505.29	1186.73	326.67	376.24	1176.75	386.56	136.1	1072.08	381.04	-172.98	1130
279.84	1138.86	1163.24	311.47	505.27	1186.9	326.7	376.16	1176.77	386.63	136.08	1072.07	381.54	-173.73	1129.59
279.54	1138.83	1163.5	311.56	505.19	1186.99	326.68	376.16	1176.79	386.64	136.04	1072.07	381.1	-172.99	1129.84
279.38	1138.8	1163.78	311.61	505.15	1187.05	326.75	376.1	1176.79	386.66	136.02	1072.05	381.59	-174	1129.7
279.46	1138.76	1163.93	311.59	505.09	1187.07	326.77	376.09	1176.84	386.69	135.99	1072.06	381.21	-173.05	1129.75
279.79	1138.66	1164.13	311.6	505.03	1187.21	326.76	376.08	1176.9	386.72	136.03	1072.04	381.34	-173.04	1129.96
279.9	1138.66	1164.15	311.59	505.07	1187.22	326.74	376.07	1176.93	386.74	136.01	1072.03	381.41	-173.1	1129.95
280.07	1138.68	1164.05	311.64	505.03	1187.16	326.75	376.04	1176.89	386.76	135.98	1072.04	381.29	-173.08	1129.76
280.29	1138.59	1163.92	311.65	505.03	1187.19	326.81	376.05	1176.96	386.77	136	1072.08	381.46	-173.04	1129.81
280.21	1138.64	1163.71	311.57	505.08	1187.11	326.85	376	1176.93	386.8	135.99	1072.11	381.39	-173.05	1129.81
280.15	1138.66	1163.58	311.71	505.08	1187.14	326.93	376.07	1176.98	386.84	136.02	1072.12	382	-174.03	1129.68
279.75	1138.86	1163.21	311.69	505.15	1187.2	326.84	376.11	1176.98	386.84	136.05	1072.14	381.44	-173	1129.88
279.72	1138.82	1163.05	311.65	505.21	1187.18	326.98	376.12	1176.98	386.83	136.08	1072.12	381.53	-173.02	1129.98
279.62	1138.78	1163.12	311.73	505.19	1187.13	326.95	376.16	1177.01	386.83	136.09	1072.14	381.47	-172.99	1129.78
279.48	1138.79	1163.08	311.59	505.14	1187.12	326.97	376.13	1177.03	386.84	136.07	1072.14	382.01	-173.9	1129.54
279.52	1138.75	1163.13	311.78	505.22	1187.23	326.96	376.17	1177.05	386.88	136.06	1072.17	381.55	-172.99	1129.81
279.32	1138.79	1163.19	311.69	505.13	1187.25	326.92	376.15	1177.03	386.91	136.07	1072.13	382.02	-173.73	1129.49
279.3	1138.8	1163.41	311.79	505.16	1187.29	327	376.16	1177.06	386.92	136.12	1072.09	382.13	-173.96	1129.63
279.12	1138.79	1163.61	311.71	505.18	1187.38	326.97	376.18	1177.08	386.92	136.18	1072.04	382.34	-174.17	1129.52
279.1	1138.79	1163.84	311.81	505.23	1187.39	327.04	376.13	1177.18	386.95	136.17	1072	382.14	-173.82	1129.62
279.19	1138.69	1164.17	311.8	505.23	1187.36	326.96	376.15	1177.1	386.96	136.17	1072.04	382.09	-173.71	1129.49
279.05	1138.78	1164.36	311.72	505.27	1187.26	327.04	376.18	1177.08	386.95	136.19	1072	381.65	-172.93	1129.77
279.08	1138.77	1164.48	311.75	505.22	1187.28	327.03	376.2	1176.97	386.98	136.23	1071.96	382.26	-173.92	1129.46
279.08	1138.88	1164.56	311.72	505.26	1187.1	327.07	376.25	1176.93	387.01	136.24	1071.94	382.15	-173.75	1129.52
279.38	1138.87	1164.48	311.81	505.29	1187.16	327.04	376.3	1176.87	387.04	136.27	1071.88	382.27	-174	1129.33
279.51	1138.85	1164.14	311.8	505.3	1187.01	327.1	376.32	1176.77	387.07	136.29	1071.82	382.19	-173.77	1129.63
279.6	1138.9	1163.63	311.83	505.4	1186.91	326.97	376.31	1176.64	387.1	136.26	1071.81	382.24	-173.74	1129.71
279.71	1138.97	1162.96	311.82	505.41	1186.67	327.09	376.29	1176.57	387.11	136.25	1071.71	382.3	-173.88	1129.48
279.95	1138.98	1162.54	311.9	505.38	1186.59	327.19	376.32	1176.47	387.12	136.26	1071.64	382.13	-173.83	1129.43
279.85	1139.06	1162.03	312	505.42	1186.37	327.21	376.32	1176.29	387.11	136.25	1071.55	382.2	-173.95	1129.35
279.92	1139.09	1161.7	311.98	505.4	1186.19	327.26	376.32	1176.19	387.15	136.24	1071.47	382.26	-173.84	1129.34
280.08	1139.15	1161.46	311.98	505.45	1186.01	327.19	376.35	1176.02	387.16	136.22	1071.42	382.36	-174.04	1129.46
280.1	1139.06	1161.17	312.02	505.42	1185.92	327.22	376.38	1175.9	387.17	136.18	1071.37	382.35	-174.02	1129.33
280.01	1139.11	1161.11	312.05	505.39	1185.85	327.23	376.37	1175.82	387.16	136.18	1071.28	382.29	-173.83	1129.35
279.84	1139.17	1161.01	312.08	505.43	1185.77	327.26	376.36	1175.69	387.18	136.19	1071.18	382.24	-173.81	1129.24
279.85	1139.06	1160.97	312.09	505.5	1185.56	327.21	376.42	1175.61	387.18	136.21	1071.13	382.48	-174.06	1129.15
279.74	1139.07	1160.95	312.04	505.51	1185.57	327.29	376.44	1175.55	387.21	136.23	1071.08	382.37	-174.06	1129.41
279.45	1139.11	1160.96	312.06	505.55	1185.43	327.3	376.45	1175.47	387.22	136.21	1071.03	382.24	-173.89	1129.2
279.27	1139.11	1160.79	312.05	505.61	1185.4	327.37	376.46	1175.54	387.22	136.24	1071.01	382.31	-173.84	1129.29
279.27	1139.15	1160.66	312.05	505.65	1185.31	327.41	376.51	1175.45	387.22	136.24	1071	382.38	-173.88	1129.16
279.53	1139.19	1160.54	312.24	505.64	1185.4	327.47	376.55	1175.46	387.22	136.29	1070.98	382.29	-173.7	1129.37
279.77	1139.24	1160.32	312.38	505.66	1185.36	327.52	376.56	1175.45	387.24	136.33	1070.96	382.22	-173.69	1129.23
280.02	1139.3	1160.2	312.45	505.7	1185.38	327.65	376.6	1175.55	387.25	136.34	1070.98	382.24	-173.75	1129.22
280.44	1139.28	1160.19	312.47	505.75	1185.51	327.7	376.59	1175.56	387.29	136.38	1070.97	382.29	-173.87	1129.37
280.82	1139.37	1160.4	312.57	505.71	1185.55	327.76	376.61	1175.6	387.32	136.39	1071.01	382.2	-173.61	1129.13
281.15	1139.39	1160.69	312.64	505.77	1185.6	327.71	376.66	1175.69	387.32	136.43	1071.01	382.31	-173.63	1129.17
281.39	1139.45	1161.03	312.79	505.76	1185.68	327.86	376.69	1175.68	387.36	136.44	1071.07	382.2	-173.9	1129.06
281.76	1139.5	1161.64	312.99	505.8	1185.72	327.93	376.69	1175.76	387.37	136.46	1071.11	382.15	-173.72	1129.19
282.13	1139.5	1162.03	313.13	505.77	1185.82	327.95	376.69	1175.72	387.39	136.47	1071.11	382.22	-173.66	1129.24
282.59	1139.43	1162.35	313.2	505.77	1185.82	328.08	376.7	1175.84	387.42	136.47	1071.19	382.18	-173.63	1129.28
283.06	1139.38	1162.54	313.26	505.75	1185.94	328.14	376.7	1175.91	387.45	136.48	1071.18	382.33	-173.99	1129.14
283.26	1139.5	1162.57	313.23	505.73	1186.01	328.19	376.68	1175.97	387.48	136.49	1071.22	382.24	-173.99	1129.22
283.81	1139.23	1162.51	313.35	505.77	1186.07	328.19	376.68	1176.05	387.54	136.48	1071.21	382.26	-173.92	1129.23
283.65	1139.34	1162.44	313.43	505.71	1186.15	328.24	376.69	1176.09	387.59	136.46	1071.19	382.37	-173.82	1129.12
283.5	1139.38	1162.28	313.49	505.69	1186.17	328.38	376.67	1176.14	387.61	136.46	1071.16	382.36	-173.88	1129.01
283.45	1139.38	1162.35	313.63	505.71	1186.08	328.45	376.61	1176.1	387.66	136.46	1071.12	382.57	-174.13	1128.96
283.31	1139.36	1162.36	313.69	505.69	1186.02	328.49	376.62	1176.07	387.71	136.42	1071.11	382.58	-173.99	1128.93
283.28	1139.37	1162.31	313.68	505.77	1185.97	328.53	376.6	1176.01	387.77	136.42	1071.06	382.56	-174.14	1128.9
283.56	1139.3	1162.28	313.77	505.71	1185.88	328.57	376.62	1175.92	387.78	136.39	1070.98	382.53	-173.95	1129
283.74	1139.34	1162.18	313.81	505.71	1185.87	328.59	376.56	1175.78	387.85	136.38	1070.92	382.52	-173.87	1128.89
283.85	1139.38	1162	313.89	505.71	1185.68	328.72	376.58	1175.71	387.87	136.38	1070.83	382.55	-173.89	1129.02
284.06	1139.45	1161.76	313.89	505.79	1185.49	328.74	376.62	1175.57	387.91	136.43	1070.74	382.68	-174.1	1128.91
284.29	1139.48	1161.47	314.02	505.83	1185.35	328.83	376.65	1175.41	387.94	136.41	1070.61	382.51	-173.92	1128.84
284.52	1139.52	1161.13	314.09	505.9	1185.1	328.86	376.72	1175.2	388	136.4	1070.54	382.53	-173.95	1128.74
284.62	1139.56	1160.62	314.25	505.94	1184.84	328.92	376.77	1174.97	388.03	136.4	1070.43	382.61	-174.03	1128.88
284.73	1139.67	1160	314.28	506.04	1184.53	329.01	376.84	1174.77	388.1	136.42	1070.32	382.32	-173.46	1128.87
284.96	1139.75	1159.31	314.42	506.15	1184.25	329.15	376.94	1174.62	388.12	136.46	1070.19	382.7	-173.98	1128.73
285.03	1139.83	1158.51	314.58	506.28	1184.03	329.25	376.99	1174.34	388.19	136.45	1070.09	382.7	-173.9	1128.69
285.09	1139.98	1157.52	314.68	506.32	1183.75	329.36	377.07	1174.14	388.22	136.5	1069.95	382.61	-173.8	1128.84
285.23	1139.99	1156.77	314.73	506.43	1183.54	329.46	377.15	1174	388.27	136.52	1069.87	382.66	-173.8	1128.77
285.37	1140.03	1156.12	314.8	506.49	1183.32	329.51	377.24	1173.78	388.35	136.55	1069.76	382.64	-173.66	1128.74
285.51	1140.07	1155.56	314.9	506.61	1183.13	329.63	377.28	1173.67	388.4	136.57	1069.67	382.73	-173.77	1128.65
285.57	1140.17	1155.4	315	506.65	1183.03	329.71	377.31	1173.57	388.4	136.65	1069.59	382.65	-173.52	1128.65
285.54	1140.27	1155.35	315.16	506.7	1182.91	329.78	377.42	1173.42	388.47	136.66	1069.57	382.57	-173.42	1128.64
285.64	1140.31	1155.51	315.29	506.78	1182.85	329.89	377.53	1173.39	388.52	136.72	1069.52	382.66	-173.36	1128.63
285.81	1140.39	1155.75	315.34	506.8	1182.82	329.95	377.59	1173.27	388.56	136.79	1069.48	382.73	-173.47	1128.52
286.16	1140.42	1156.07	315.49	506.92	1182.88	330.03	377.64	1173.3	388.6	136.83	1069.44	382.75	-173.2	1128.63
286.22	1140.49	1156.38	315.59	506.91	1182.8	330.17	377.64	1173.35	388.68	136.85	1069.46	382.77	-173.24	1128.57
286.81	1140.51	1156.78	315.56	507.01	1182.89	330.15	377.64	1173.32	388.73	136.9	1069.43	382.89	-173.33	1128.65
287.14	1140.57	1157.09	315.59	506.96	1182.92	330.26	377.69	1173.37	388.76	136.95	1069.42	382.77	-173.1	1128.6
287.32	1140.58	1157.26	315.79	507	1183.04	330.27	377.75	1173.39	388.8	137.01	1069.45	382.9	-173.18	1128.55
287.49	1140.6	1157.66	315.79	506.99	1183.03	330.33	377.75	1173.47	388.82	137.04	1069.46	383.01	-173.22	1128.53
287.4	1140.59	1157.69	315.77	507.07	1183.14	330.32	377.77	1173.46	388.84	137.07	1069.5	382.94	-173.11	1128.5
287.34	1140.65	1157.71	315.89	507.04	1183.16	330.37	377.83	1173.56	388.9	137.08	1069.56	382.98	-173.12	1128.53
287.24	1140.75	1157.61	315.94	507.09	1183.27	330.38	377.86	1173.62	388.89	137.13	1069.57	383.09	-173.21	1128.42
287.37	1140.76	1157.5	315.97	507.14	1183.29	330.43	377.9	1173.71	388.87	137.18	1069.57	383.15	-173.13	1128.49
287.52	1140.73	1157.37	315.93	507.1	1183.46	330.46	377.88	1173.75	388.88	137.23	1069.57	383.13	-173	1128.36
287.47	1140.7	1157.36	315.84	507.15	1183.53	330.47	377.89	1173.85	388.84	137.28	1069.58	383.13	-172.76	1128.44
287.3	1140.78	1157.5	315.77	507.14	1183.57	330.36	377.87	1173.9	388.81	137.3	1069.58	383.27	-173.08	1128.42
287	1140.8	1157.79	315.75	507.11	1183.67	330.33	377.88	1173.99	388.8	137.31	1069.58	383.31	-172.89	1128.45
286.63	1140.79	1158.28	315.66	507.12	1183.77	330.21	377.9	1174.04	388.74	137.34	1069.59	383.32	-172.74	1128.23
286.3	1140.61	1158.7	315.45	507.12	1183.79	330.14	377.91	1174.03	388.7	137.36	1069.6	383.33	-172.8	1128.29
285.56	1140.69	1159.02	315.39	507.18	1183.87	330.07	377.91	1174.12	388.66	137.39	1069.62	383.31	-172.74	1128.2
285.04	1140.67	1159.24	315.17	507.09	1184	329.96	377.92	1174.15	388.63	137.43	1069.63	383.4	-172.72	1128.32
284.24	1140.69	1159.29	314.99	507.14	1183.99	329.85	377.95	1174.19	388.57	137.48	1069.64	383.43	-172.7	1128.27
283.56	1140.7	1159.42	314.88	507.1	1184.06	329.78	377.91	1174.23	388.53	137.49	1069.68	383.35	-172.63	1128.27
282.87	1140.74	1159.41	314.7	507.15	1184.15	329.67	377.97	1174.33	388.45	137.53	1069.71	383.43	-172.78	1128.23
282.53	1140.63	1159.57	314.52	507.18	1184.22	329.56	377.97	1174.32	388.39	137.57	1069.7	383.39	-172.66	1128.19
282.07	1140.72	1159.59	314.39	507.16	1184.27	329.45	377.96	1174.36	388.32	137.61	1069.75	383.44	-172.6	1128.38
281.89	1140.67	1159.55	314.14	507.18	1184.23	329.33	377.94	1174.41	388.25	137.62	1069.77	383.45	-172.59	1128.31
281.84	1140.65	1159.6	314	507.15	1184.25	329.18	378	1174.46	388.18	137.66	1069.78	383.34	-172.19	1128.5
281.67	1140.68	1159.49	313.87	507.13	1184.34	328.95	377.98	1174.48	388.11	137.7	1069.83	383.52	-172.53	1128.4
281.49	1140.58	1159.37	313.6	507.13	1184.43	328.78	377.97	1174.51	388.02	137.7	1069.85	383.46	-172.41	1128.4
281.08	1140.73	1159.33	313.41	507.16	1184.4	328.57	378.03	1174.56	387.98	137.71	1069.9	383.38	-172.41	1128.28
280.66	1140.77	1159.33	313.27	507.18	1184.52	328.54	378.02	1174.62	387.88	137.78	1069.92	383.57	-172.35	1128.54
280.28	1140.81	1159.44	313.02	507.2	1184.48	328.36	378.07	1174.62	387.81	137.84	1069.94	383.36	-172.24	1128.36
279.76	1140.79	1159.56	312.87	507.21	1184.54	328.25	378.07	1174.68	387.77	137.87	1069.99	383.41	-172.24	1128.53
279.39	1140.78	1159.73	312.8	507.28	1184.66	328.23	378.09	1174.8	387.68	137.9	1070.01	383.12	-171.83	1128.61
278.77	1140.76	1159.78	312.5	507.3	1184.64	328.02	378.14	1174.82	387.62	137.95	1070.08	383.53	-172.31	1128.45
278.22	1140.81	1159.98	312.38	507.34	1184.75	327.93	378.18	1174.85	387.56	137.99	1070.11	383.36	-172.24	1128.35
277.87	1140.82	1160.3	312.32	507.35	1184.83	327.76	378.23	1174.89	387.48	138.05	1070.12	383.16	-172.04	1128.49
277.65	1140.79	1160.23	312.22	507.36	1184.86	327.67	378.21	1174.88	387.41	138.11	1070.17	383.25	-171.95	1128.57
277.49	1140.89	1160.41	312.16	507.42	1184.91	327.54	378.29	1175.01	387.36	138.14	1070.21	383.07	-171.87	1128.43
277.75	1140.89	1160.61	311.97	507.41	1184.88	327.53	378.27	1175.04	387.31	138.15	1070.23	383.06	-171.85	1128.46
278.06	1140.9	1160.69	312	507.46	1184.94	327.45	378.3	1175.05	387.2	138.19	1070.29	383.07	-171.9	1128.72
278.41	1140.97	1160.53	311.89	507.42	1184.91	327.38	378.32	1175	387.13	138.19	1070.3	383.03	-171.84	1128.53
278.74	1140.9	1160.32	311.89	507.5	1184.9	327.29	378.33	1175.02	387.06	138.22	1070.3	382.9	-171.8	1128.61
279.13	1140.93	1160.15	311.88	507.4	1184.93	327.19	378.33	1174.98	387	138.23	1070.33	382.86	-171.83	1128.67
279.25	1140.9	1159.96	311.8	507.43	1184.89	327.13	378.3	1174.99	386.93	138.18	1070.31	382.85	-171.72	1128.65
279.17	1140.88	1160	311.66	507.4	1184.91	327.14	378.24	1175.02	386.9	138.15	1070.3	382.82	-171.81	1128.7
278.87	1140.92	1160.1	311.63	507.38	1184.94	326.98	378.2	1174.96	386.85	138.07	1070.3	382.75	-171.87	1128.69
278.43	1140.8	1160.34	311.6	507.24	1184.94	326.98	378.16	1174.95	386.82	138.03	1070.28	382.59	-171.97	1128.52
277.89	1140.67	1160.64	311.38	507.23	1184.86	327.02	378.12	1174.93	386.78	137.95	1070.25	382.69	-172.02	1128.66
277.28	1140.59	1160.83	311.41	507.23	1184.85	327.01	378.04	1174.89	386.76	137.89	1070.23	382.71	-172.17	1128.74
276.56	1140.51	1160.77	311.37	507.1	1184.83	326.9	378.06	1174.84	386.71	137.83	1070.21	382.64	-172.25	1128.67
276.09	1140.42	1160.73	311.36	507.07	1184.75	326.86	377.96	1174.79	386.67	137.77	1070.15	382.61	-172.11	1128.53
275.83	1140.4	1160.34	311.25	507.02	1184.7	326.88	377.89	1174.75	386.63	137.71	1070.15	382.52	-172.26	1128.64
275.86	1140.43	1160.03	311.16	507	1184.68	326.84	377.86	1174.8	386.63	137.63	1070.15	382.5	-172.39	1128.58
276.01	1140.41	1159.58	311.23	506.94	1184.69	326.79	377.81	1174.72	386.55	137.62	1070.16	382.28	-172.01	1128.74
276.59	1140.41	1159.15	311.17	506.88	1184.58	326.76	377.78	1174.76	386.58	137.57	1070.15	382.38	-172.47	1128.63
277.07	1140.35	1159.05	311.2	506.89	1184.62	326.67	377.77	1174.72	386.52	137.54	1070.16	382.36	-172.27	1128.72
277.54	1140.36	1159.03	311.31	506.87	1184.64	326.69	377.74	1174.77	386.5	137.54	1070.15	382.23	-172.21	1128.68
278.09	1140.33	1159.13	311.4	506.83	1184.63	326.69	377.72	1174.71	386.47	137.51	1070.18	382.15	-172.33	1128.58
278.5	1140.25	1159.38	311.43	506.82	1184.67	326.73	377.72	1174.79	386.45	137.51	1070.18	382.14	-172.16	1128.77
278.82	1140.3	1159.66	311.43	506.8	1184.61	326.73	377.69	1174.73	386.43	137.51	1070.22	381.58	-171.36	1129.17
279.06	1140.29	1159.86	311.44	506.77	1184.71	326.68	377.69	1174.77	386.46	137.48	1070.22	381.47	-171.34	1129.03
279.16	1140.3	1160.19	311.43	506.78	1184.73	326.76	377.67	1174.81	386.45	137.5	1070.22	381.55	-171.31	1129.16
279.09	1140.27	1160.33	311.56	506.79	1184.86	326.68	377.72	1174.82	386.48	137.52	1070.23	381.57	-171.34	1129.21
278.98	1140.3	1160.45	311.43	506.82	1184.75	326.75	377.69	1174.82	386.47	137.53	1070.25	381.53	-171.32	1129.13
278.77	1140.36	1160.43	311.56	506.82	1184.81	326.8	377.72	1174.83	386.47	137.53	1070.25	381.55	-171.32	1129.22
278.53	1140.43	1160.33	311.61	506.83	1184.81	326.84	377.73	1174.86	386.48	137.53	1070.27	381.52	-171.29	1129.22
278.33	1140.43	1160.14	311.55	506.86	1184.76	326.84	377.78	1174.84	386.48	137.55	1070.26	381.53	-171.23	1129.18
278.4	1140.44	1159.94	311.57	506.9	1184.75	326.85	377.75	1174.81	386.5	137.56	1070.26	381.45	-171.31	1129.11
278.58	1140.4	1159.87	311.5	506.91	1184.76	326.8	377.78	1174.85	386.47	137.58	1070.26	381.49	-171.23	1129.16
278.53	1140.39	1159.81	311.45	506.93	1184.8	326.81	377.78	1174.87	386.5	137.56	1070.29	381.53	-171.17	1129.22
278.5	1140.45	1159.78	311.51	506.86	1184.69	326.8	377.78	1174.82	386.48	137.56	1070.28	381.47	-171.3	1129.23
278.54	1140.47	1159.81	311.46	506.9	1184.66	326.79	377.76	1174.78	386.44	137.55	1070.28	381.46	-171.31	1129.23
278.59	1140.48	1159.88	311.46	506.85	1184.63	326.74	377.77	1174.7	386.43	137.56	1070.26	381.39	-171.29	1129.21
278.73	1140.39	1159.92	311.44	506.88	1184.6	326.77	377.78	1174.71	386.43	137.56	1070.25	381.39	-171.32	1129.09
278.71	1140.48	1160.06	311.39	506.9	1184.57	326.71	377.79	1174.67	386.44	137.54	1070.24	381.49	-171.35	1129.22
278.47	1140.38	1160.07	311.37	506.84	1184.57	326.73	377.79	1174.63	386.43	137.52	1070.21	381.45	-171.29	1129.28
278.22	1140.42	1159.96	311.46	506.91	1184.55	326.79	377.81	1174.62	386.42	137.55	1070.19	381.4	-171.33	1129.28
277.88	1140.42	1159.76	311.48	507.01	1184.55	326.79	377.84	1174.68	386.42	137.55	1070.19	381.34	-171.42	1129.3
277.38	1140.46	1159.55	311.43	507.03	1184.55	326.97	377.82	1174.69	386.42	137.57	1070.19	381.33	-171.29	1129.22
277.18	1140.54	1159.32	311.5	507.04	1184.6	326.98	377.91	1174.66	386.4	137.6	1070.18	381.33	-171.22	1129.3
276.91	1140.57	1159.11	311.63	507.07	1184.59	326.99	377.95	1174.65	386.4	137.65	1070.21	381.33	-171.29	1129.27
276.87	1140.58	1159.1	311.58	507.17	1184.54	327.08	377.97	1174.69	386.41	137.66	1070.21	381.36	-171.11	1129.21
277.06	1140.63	1159.01	311.65	507.17	1184.59	327.1	378.04	1174.73	386.41	137.71	1070.24	381.4	-171.18	1129.27
277.24	1140.68	1159.14	311.71	507.24	1184.61	327.08	378.04	1174.68	386.44	137.73	1070.26	381.35	-171.11	1129.3
277.65	1140.74	1159.25	311.72	507.16	1184.7	327.12	378.08	1174.75	386.45	137.78	1070.26	381.25	-171.09	1129.16
277.98	1140.73	1159.62	311.79	507.24	1184.81	327.16	378.12	1174.9	386.49	137.78	1070.3	381.38	-171.06	1129.31
278.43	1140.7	1160.03	311.91	507.22	1184.91	327.19	378.1	1174.92	386.46	137.84	1070.29	381.28	-170.99	1129.17
278.77	1140.68	1160.65	311.97	507.23	1184.99	327.27	378.12	1174.95	386.51	137.87	1070.31	381.37	-170.96	1129.42
279.03	1140.85	1161.19	311.98	507.23	1185.01	327.34	378.15	1174.94	386.51	137.88	1070.34	381.34	-170.98	1129.38
279.21	1140.9	1161.61	312.19	507.29	1185.07	327.41	378.18	1175.01	386.5	137.9	1070.34	381.37	-170.88	1129.34
279.47	1140.88	1161.92	312.37	507.32	1185.21	327.46	378.21	1174.98	386.53	137.93	1070.39	381.35	-170.93	1129.45
279.88	1140.9	1162.05	312.45	507.38	1185.2	327.6	378.28	1175.09	386.55	137.96	1070.4	381.38	-170.76	1129.41
279.88	1140.94	1161.96	312.56	507.37	1185.32	327.68	378.27	1175.16	386.57	138	1070.45	381.35	-170.79	1129.39
280.11	1140.94	1161.74	312.6	507.33	1185.36	327.79	378.26	1175.26	386.64	138	1070.5	381.36	-170.93	1129.49
280.07	1140.92	1161.47	312.58	507.35	1185.46	327.79	378.25	1175.36	386.69	138.01	1070.55	381.35	-170.71	1129.34
279.92	1140.92	1161.22	312.64	507.36	1185.52	327.86	378.23	1175.49	386.74	138.02	1070.63	381.47	-170.79	1129.63
279.74	1141	1161.43	312.8	507.36	1185.67	327.97	378.22	1175.59	386.8	138.02	1070.69	381.36	-170.85	1129.5
279.5	1140.96	1161.62	312.84	507.41	1185.71	328.05	378.26	1175.64	386.84	138.01	1070.75	381.25	-170.81	1129.5
279.43	1141	1161.96	312.89	507.44	1185.76	328.15	378.24	1175.7	386.88	138.05	1070.8	381.33	-170.76	1129.57
279.59	1140.97	1162.48	312.96	507.4	1185.76	328.21	378.27	1175.74	386.89	138.06	1070.82	381.29	-170.84	1129.71
279.75	1141.14	1162.85	313.12	507.42	1185.81	328.29	378.32	1175.81	386.98	138.04	1070.88	381.27	-170.77	1129.79
280.14	1141.1	1163.13	313.2	507.4	1185.91	328.33	378.33	1175.82	387.01	138.03	1070.92	381.17	-170.82	1129.68
280.89	1141.08	1163.29	313.35	507.41	1185.92	328.42	378.29	1175.84	387.04	138.03	1070.95	381.17	-170.67	1129.66
281.56	1141.09	1163.33	313.36	507.43	1185.94	328.44	378.29	1175.87	387.05	138.03	1070.95	381.1	-170.83	1129.66
282.22	1141.02	1163.23	313.56	507.42	1185.97	328.44	378.29	1175.8	387.07	138.03	1070.97	381.16	-170.75	1129.92
282.5	1141.16	1163.07	313.6	507.44	1185.95	328.56	378.3	1175.82	387.09	138.02	1070.99	381.16	-170.76	1129.93
282.97	1141.12	1162.92	313.77	507.48	1185.9	328.67	378.28	1175.85	387.1	138.01	1071.03	381.07	-170.77	1129.92
283.24	1141.18	1162.67	313.94	507.51	1185.88	328.62	378.31	1175.77	387.12	137.97	1071.07	381	-170.88	1129.85
283.62	1141.13	1162.41	314.03	507.44	1185.86	328.66	378.33	1175.74	387.13	137.95	1071.08	380.99	-170.91	1129.93
284.05	1141.11	1162.08	314.03	507.46	1185.68	328.67	378.39	1175.68	387.14	137.95	1071.07	381.01	-170.73	1129.83
284.44	1141.13	1161.98	314.11	507.44	1185.69	328.69	378.35	1175.62	387.18	137.9	1071.09	380.99	-170.91	1130.02
284.65	1141.1	1161.7	314.12	507.48	1185.69	328.79	378.34	1175.65	387.23	137.9	1071.06	380.94	-170.93	1129.97
284.54	1141.18	1161.55	314.07	507.44	1185.55	328.75	378.34	1175.58	387.25	137.89	1071.04	380.82	-170.98	1129.86
284.43	1141.15	1161.59	314	507.47	1185.43	328.78	378.32	1175.56	387.26	137.89	1071.02	380.9	-170.91	1130.02
284.13	1141.14	1161.77	314.14	507.42	1185.54	328.75	378.32	1175.44	387.29	137.87	1070.97	380.97	-170.92	1130.14
283.72	1141.14	1162.02	314.03	507.43	1185.41	328.79	378.29	1175.33	387.27	137.87	1070.92	380.99	-170.86	1130.01
283.32	1141.21	1162.43	314.06	507.47	1185.32	328.71	378.35	1175.24	387.28	137.86	1070.9	381.04	-170.88	1130.14
283.11	1141.15	1162.46	314.01	507.49	1185.16	328.74	378.36	1175.18	387.27	137.86	1070.87	380.95	-170.84	1129.98
283.06	1141.19	1162.28	314	507.52	1185.16	328.67	378.41	1175.09	387.28	137.88	1070.83	381.12	-170.81	1130.24
282.9	1141.24	1161.92	313.84	507.56	1185.11	328.65	378.43	1175.11	387.25	137.92	1070.78	381.01	-170.96	1130.16
283.14	1141.22	1161.33	313.75	507.54	1185.05	328.51	378.47	1175.04	387.25	137.94	1070.8	380.96	-170.88	1130.03
283.03	1141.25	1160.62	313.71	507.6	1184.96	328.45	378.51	1175.01	387.24	137.96	1070.75	381.02	-170.8	1130.21
283	1141.29	1160.22	313.48	507.64	1184.88	328.44	378.51	1174.97	387.21	138.01	1070.72	381.03	-170.74	1130.07
282.73	1141.32	1159.82	313.42	507.75	1184.84	328.42	378.55	1174.93	387.18	138.06	1070.72	381.05	-170.62	1130.1
282.25	1141.4	1159.71	313.39	507.74	1184.79	328.39	378.61	1174.87	387.14	138.09	1070.68	380.99	-170.78	1130.16
281.81	1141.42	1159.66	313.42	507.8	1184.7	328.37	378.63	1174.82	387.12	138.13	1070.67	381.11	-170.65	1130.21
281.51	1141.45	1159.9	313.34	507.81	1184.71	328.26	378.69	1174.69	387.1	138.14	1070.63	381.14	-170.58	1130.1
281.38	1141.5	1160.18	313.32	507.79	1184.67	328.22	378.71	1174.68	387.09	138.14	1070.61	381.07	-170.61	1130.1
281.53	1141.4	1160.48	313.19	507.83	1184.65	328.22	378.65	1174.73	387.07	138.18	1070.57	381.09	-170.59	1129.87
281.66	1141.42	1160.69	313.09	507.79	1184.68	328	378.74	1174.62	387.05	138.21	1070.55	381.17	-170.42	1129.99
281.66	1141.42	1160.82	313.04	507.81	1184.58	327.98	378.72	1174.64	387	138.23	1070.49	381.22	-170.54	1130.13
281.65	1141.42	1160.87	312.99	507.78	1184.59	327.93	378.73	1174.63	386.97	138.26	1070.46	381.25	-170.43	1129.95
281.44	1141.45	1160.65	312.92	507.81	1184.55	327.92	378.78	1174.56	386.95	138.3	1070.43	381.28	-170.42	1129.91
281.29	1141.54	1160.54	313.03	507.89	1184.59	327.93	378.79	1174.55	386.95	138.3	1070.43	381.35	-170.42	1129.85
281.11	1141.6	1160.19	312.96	507.93	1184.5	327.96	378.83	1174.61	386.92	138.32	1070.39	381.38	-170.25	1129.78
281.13	1141.54	1160.01	312.95	507.9	1184.57	327.94	378.84	1174.59	386.91	138.37	1070.37	381.46	-170.28	1129.81
280.89	1141.55	1159.82	312.98	507.93	1184.62	327.99	378.85	1174.63	386.93	138.38	1070.39	381.53	-170.3	1129.84
280.89	1141.53	1159.97	312.92	507.91	1184.64	328	378.86	1174.68	386.97	138.39	1070.38	381.6	-170.19	1129.78
280.53	1141.48	1160.27	313.01	507.96	1184.7	328.13	378.84	1174.78	386.99	138.4	1070.39	381.58	-170.25	1129.66
280.26	1141.54	1160.78	313	507.95	1184.8	328.03	378.86	1174.7	387.04	138.42	1070.41	381.64	-170.2	1129.59
280.05	1141.55	1161.34	313.02	507.92	1184.84	328.18	378.86	1174.83	387.06	138.44	1070.41	381.62	-170.17	1129.58
279.84	1141.59	1161.99	313.17	507.92	1185.03	328.31	378.87	1174.86	387.1	138.47	1070.41	381.62	-170.22	1129.59
280.19	1141.49	1162.63	313.4	507.91	1185.16	328.43	378.85	1174.93	387.17	138.46	1070.41	381.72	-170.14	1129.55
280.6	1141.49	1163.15	313.5	507.86	1185.2	328.51	378.89	1175.01	387.23	138.47	1070.4	381.71	-170.21	1129.57
281.32	1141.51	1163.53	313.75	507.85	1185.38	328.68	378.81	1175.07	387.28	138.47	1070.42	381.74	-170.18	1129.57
282.02	1141.54	1163.55	313.86	507.82	1185.43	328.81	378.78	1175.12	387.35	138.45	1070.44	381.78	-170.31	1129.57
283.01	1141.56	1163.7	314.04	507.8	1185.5	328.92	378.76	1175.25	387.44	138.42	1070.49	381.76	-170.25	1129.38
283.9	1141.48	1163.59	314.23	507.81	1185.62	329	378.74	1175.26	387.51	138.4	1070.52	381.87	-170.23	1129.44
284.51	1141.51	1163.59	314.43	507.77	1185.73	329.21	378.72	1175.41	387.6	138.36	1070.57	381.81	-170.33	1129.35
284.86	1141.46	1163.56	314.74	507.78	1185.8	329.34	378.67	1175.39	387.67	138.35	1070.56	382.3	-171.39	1129.01
285.05	1141.39	1163.61	314.9	507.74	1185.79	329.55	378.63	1175.43	387.72	138.31	1070.62	382.34	-171.36	1128.96
284.96	1141.41	1163.51	315.13	507.73	1185.86	329.7	378.65	1175.5	387.81	138.25	1070.65	382.48	-171.52	1129.02
284.89	1141.36	1163.7	315.31	507.66	1185.98	329.86	378.58	1175.55	387.86	138.23	1070.65	382.39	-171.55	1128.95
284.83	1141.34	1163.74	315.35	507.63	1186	329.98	378.5	1175.62	387.95	138.16	1070.7	382.41	-171.59	1128.93
284.78	1141.33	1163.89	315.46	507.57	1186.15	330.14	378.45	1175.77	388.04	138.11	1070.74	382.51	-171.65	1129.08
284.77	1141.32	1164.18	315.5	507.51	1186.28	330.2	378.41	1175.87	388.1	138.07	1070.76	382.57	-171.8	1128.96
284.96	1141.16	1164.5	315.64	507.46	1186.42	330.31	378.38	1175.92	388.13	138.01	1070.82	382.49	-171.73	1128.93
285.18	1140.97	1164.71	315.68	507.45	1186.45	330.31	378.34	1176.01	388.18	137.95	1070.87	382.45	-171.86	1128.8
284.98	1141.09	1164.89	315.8	507.39	1186.51	330.46	378.26	1176.12	388.2	137.94	1070.88	382.41	-171.67	1128.89
285.08	1140.99	1165.06	315.9	507.34	1186.67	330.53	378.23	1176.23	388.24	137.91	1070.95	382.48	-172	1128.82
285.17	1141	1165.22	316.01	507.21	1186.87	330.59	378.15	1176.34	388.27	137.84	1071.03	382.5	-172.12	1128.78
285.51	1140.92	1165.45	316.03	507.18	1187.07	330.63	378.09	1176.45	388.32	137.79	1071.07	382.58	-172.19	1128.88
285.93	1140.79	1165.79	316.13	507.06	1187.25	330.62	377.96	1176.59	388.3	137.76	1071.11	382.64	-172.27	1128.91
286.16	1140.74	1166.09	316.1	507	1187.38	330.68	377.87	1176.79	388.36	137.68	1071.21	382.58	-172.3	1128.86
286.37	1140.66	1166.69	316.06	506.91	1187.57	330.64	377.85	1176.95	388.38	137.63	1071.31	382.58	-172.3	1129.01
286.62	1140.49	1167.27	316.01	506.81	1187.76	330.74	377.72	1177.08	388.35	137.59	1071.35	382.47	-172.27	1128.72
286.42	1140.5	1168.01	316.14	506.72	1187.99	330.68	377.67	1177.19	388.39	137.55	1071.43	382.41	-172.14	1129.03
286.02	1140.39	1168.44	316.1	506.67	1188.13	330.74	377.65	1177.38	388.38	137.51	1071.52	382.58	-172.73	1128.93
285.66	1140.49	1168.92	316.17	506.63	1188.3	330.83	377.56	1177.53	388.39	137.5	1071.6	382.57	-172.69	1128.87
285.41	1140.37	1169.24	316.2	506.54	1188.5	330.77	377.51	1177.55	388.39	137.46	1071.65	382.46	-172.41	1129.02
285.23	1140.23	1169.29	316.18	506.53	1188.55	330.79	377.5	1177.75	388.38	137.43	1071.73	382.66	-172.69	1128.88
285.27	1140.27	1169.46	316.2	506.52	1188.72	330.82	377.44	1177.78	388.4	137.4	1071.79	382.69	-172.74	1128.93
285.81	1140.09	1169.54	316.28	506.5	1188.9	330.84	377.35	1177.99	388.41	137.37	1071.85	382.61	-172.95	1129.02
286	1140.21	1169.57	316.34	506.4	1189.02	330.86	377.29	1178.05	388.39	137.36	1071.88	382.48	-172.83	1128.64
286.31	1140.15	1169.55	316.34	506.38	1189.03	330.91	377.31	1178.16	388.43	137.32	1071.99	382.63	-172.87	1128.86
286.76	1140.12	1169.54	316.38	506.32	1189.07	330.92	377.24	1178.16	388.41	137.31	1072.04	382.71	-172.95	1128.83
286.93	1140.17	1169.41	316.51	506.37	1189.14	330.97	377.17	1178.26	388.41	137.28	1072.05	382.61	-172.87	1128.74
287.44	1140.07	1169.37	316.48	506.33	1189.2	331.01	377.19	1178.29	388.41	137.25	1072.09	382.54	-172.99	1128.8
287.67	1140.1	1169.44	316.51	506.3	1189.23	330.94	377.2	1178.32	388.43	137.24	1072.12	382.63	-173.09	1128.88
287.72	1140.13	1169.55	316.51	506.25	1189.3	331.05	377.14	1178.38	388.43	137.24	1072.1	382.53	-172.94	1128.78
287.81	1140.01	1169.78	316.57	506.22	1189.34	331.06	377.1	1178.36	388.44	137.22	1072.11	382.7	-173.21	1128.84
287.77	1139.99	1170.03	316.59	506.24	1189.35	331.05	377.14	1178.39	388.46	137.2	1072.11	382.57	-173.15	1128.74
287.51	1140.04	1170.31	316.65	506.22	1189.36	331.18	377.08	1178.36	388.46	137.15	1072.07	382.51	-173.24	1128.75
287.36	1139.96	1170.52	316.76	506.17	1189.34	331.17	377.05	1178.35	388.47	137.14	1072.07	382.54	-173.18	1128.74
287.2	1139.99	1170.71	316.63	506.14	1189.19	331.18	377.01	1178.29	388.5	137.07	1072.01	382.44	-173.33	1128.75
287.35	1139.91	1170.7	316.65	506.09	1189.12	331.07	377.03	1178.19	388.5	137.05	1072.01	382.56	-173.35	1128.84
287.46	1139.92	1170.62	316.67	506.11	1189.05	331.15	376.97	1178.12	388.53	137.04	1071.93	382.47	-173.27	1128.78
287.52	1139.81	1170.16	316.65	506.11	1189.01	331.1	376.99	1178.05	388.51	137	1071.85	382.46	-173.16	1128.8
287.41	1139.92	1169.35	316.69	506.08	1188.84	331.16	376.96	1177.93	388.51	136.98	1071.8	382.55	-173.36	1128.7
287.36	1139.93	1168.59	316.79	506.09	1188.75	331.2	376.95	1177.85	388.52	136.92	1071.76	382.53	-173.2	1128.67
287.33	1139.92	1167.78	316.67	506.1	1188.5	331.23	376.94	1177.78	388.5	136.9	1071.7	382.51	-173.44	1128.65
287.59	1139.84	1167.15	316.73	506.09	1188.39	331.24	376.92	1177.68	388.54	136.87	1071.65	382.49	-173.53	1128.7
287.66	1139.83	1166.68	316.69	506.06	1188.22	331.2	376.93	1177.53	388.55	136.84	1071.64	382.53	-173.52	1128.8
287.72	1139.8	1166.36	316.67	506.09	1188.06	331.19	376.95	1177.46	388.59	136.79	1071.56	382.55	-173.4	1128.82
287.64	1139.82	1166.13	316.64	506.09	1187.89	331.29	376.92	1177.3	388.61	136.77	1071.48	382.33	-173.12	1128.9
287.5	1139.81	1166.01	316.77	506.08	1187.81	331.25	376.91	1177.14	388.62	136.75	1071.43	382.52	-173.45	1128.71
287.36	1139.79	1166.16	316.71	506.11	1187.67	331.35	376.95	1177.1	388.64	136.74	1071.34	382.44	-173.39	1128.84
287.26	1139.76	1166.16	316.8	506.09	1187.52	331.37	376.92	1176.97	388.65	136.73	1071.3	382.32	-173.21	1128.8
287.11	1139.81	1166.26	316.84	506.15	1187.44	331.43	376.95	1176.92	388.69	136.73	1071.24	382.57	-173.61	1128.75
286.97	1139.88	1166.24	316.77	506.17	1187.31	331.39	376.97	1176.77	388.69	136.74	1071.16	382.59	-173.6	1128.72
287.07	1139.92	1165.9	316.82	506.19	1187.16	331.4	376.97	1176.74	388.75	136.71	1071.14	382.53	-173.6	1128.57
287.14	1139.94	1165.55	316.86	506.22	1187.1	331.51	377	1176.69	388.75	136.74	1071.11	382.58	-173.48	1128.53
287.43	1139.95	1165.25	316.9	506.23	1187.11	331.49	377.05	1176.59	388.77	136.75	1071.06	382.57	-173.47	1128.57
287.64	1139.93	1164.84	316.92	506.25	1186.99	331.44	377.04	1176.48	388.8	136.75	1071.06	382.53	-173.17	1128.56
287.79	1139.99	1164.62	316.89	506.28	1186.89	331.51	377.1	1176.46	388.81	136.75	1071.01	382.55	-173.15	1128.6
288	1140	1164.55	317	506.33	1186.79	331.55	377.12	1176.38	388.82	136.8	1070.98	382.37	-173.11	1128.62
287.89	1140.12	1164.44	317.02	506.35	1186.78	331.55	377.15	1176.34	388.81	136.81	1070.97	382.57	-173.28	1128.65
287.89	1140.13	1164.63	317.03	506.36	1186.75	331.57	377.19	1176.27	388.81	136.81	1070.95	382.52	-173.16	1128.62
287.75	1140.15	1164.64	317	506.38	1186.71	331.51	377.22	1176.23	388.82	136.84	1070.92	382.68	-173.12	1128.64
287.92	1140.08	1164.91	317.06	506.42	1186.68	331.51	377.23	1176.21	388.83	136.87	1070.9	382.63	-173.28	1128.55
287.73	1140.12	1164.99	316.93	506.45	1186.63	331.39	377.26	1176.15	388.82	136.89	1070.9	382.74	-173.02	1128.6
287.64	1140.12	1164.96	316.98	506.41	1186.65	331.46	377.27	1176.18	388.83	136.91	1070.89	382.67	-173.17	1128.64
287.39	1140.08	1164.92	316.92	506.51	1186.58	331.42	377.31	1176.16	388.81	136.95	1070.87	382.74	-173.12	1128.59
287.08	1140.21	1164.72	316.87	506.52	1186.6	331.43	377.31	1176.11	388.81	136.95	1070.87	382.76	-173.24	1128.54
286.81	1140.17	1164.44	316.78	506.6	1186.54	331.43	377.37	1176.18	388.8	136.99	1070.84	382.65	-173.12	1128.5
286.5	1140.21	1164.17	316.76	506.61	1186.56	331.34	377.37	1176.1	388.78	137.02	1070.83	382.88	-173.12	1128.56
286.41	1140.15	1164	316.72	506.58	1186.5	331.35	377.42	1176.14	388.78	137.05	1070.81	382.69	-173.03	1128.46
285.96	1140.32	1163.8	316.65	506.65	1186.55	331.31	377.43	1176.07	388.73	137.08	1070.79	382.83	-173	1128.56
285.79	1140.3	1163.73	316.63	506.62	1186.48	331.29	377.46	1176.07	388.72	137.1	1070.79	382.67	-172.81	1128.45
285.8	1140.33	1163.87	316.52	506.7	1186.51	331.23	377.48	1176.14	388.71	137.13	1070.78	382.78	-173.06	1128.54
285.81	1140.28	1164.24	316.45	506.65	1186.48	331.11	377.48	1176.04	388.69	137.16	1070.74	382.58	-172.7	1128.69
285.84	1140.22	1164.46	316.37	506.68	1186.54	331.05	377.49	1176	388.68	137.17	1070.71	382.86	-173	1128.58
285.56	1140.41	1164.76	316.27	506.69	1186.41	330.99	377.51	1175.98	388.63	137.21	1070.72	382.76	-172.85	1128.61
285.48	1140.39	1164.95	316.32	506.76	1186.4	330.9	377.57	1175.94	388.58	137.24	1070.71	382.72	-172.79	1128.57
285.3	1140.4	1164.88	316.27	506.73	1186.35	330.85	377.6	1175.88	388.55	137.27	1070.67	382.78	-172.73	1128.6
285.28	1140.43	1164.67	316.15	506.85	1186.31	330.75	377.63	1175.79	388.52	137.29	1070.64	382.77	-172.64	1128.58
285.4	1140.45	1164.42	316.04	506.81	1186.22	330.68	377.64	1175.79	388.46	137.32	1070.62	382.74	-172.72	1128.54
285.38	1140.45	1163.75	315.93	506.82	1186.16	330.65	377.63	1175.75	388.45	137.34	1070.58	382.77	-172.75	1128.52
285.15	1140.48	1163.27	315.95	506.84	1186.09	330.62	377.66	1175.74	388.43	137.35	1070.55	382.87	-172.82	1128.56
285.06	1140.52	1162.81	315.87	506.93	1185.98	330.53	377.7	1175.63	388.41	137.38	1070.49	382.66	-172.71	1128.33
284.73	1140.56	1162.49	315.84	506.9	1185.88	330.54	377.72	1175.61	388.38	137.4	1070.43	382.74	-172.75	1128.44
284.5	1140.54	1162.43	315.76	506.95	1185.75	330.58	377.77	1175.55	388.39	137.43	1070.39	382.71	-172.56	1128.45
284.1	1140.67	1162.45	315.78	507.02	1185.63	330.57	377.82	1175.45	388.38	137.46	1070.35	382.87	-172.67	1128.47
283.85	1140.7	1162.46	315.77	507.04	1185.65	330.55	377.87	1175.33	388.39	137.47	1070.29	382.86	-172.74	1128.39
283.83	1140.73	1162.54	315.88	507.08	1185.58	330.64	377.88	1175.32	388.41	137.5	1070.25	382.75	-172.59	1128.34
283.77	1140.68	1162.58	315.71	507.09	1185.47	330.62	377.96	1175.28	388.43	137.54	1070.18	382.76	-172.61	1128.37
283.88	1140.78	1162.73	315.83	507.15	1185.51	330.69	377.97	1175.19	388.46	137.57	1070.11	382.79	-172.54	1128.32
284.11	1140.78	1162.75	315.93	507.2	1185.43	330.69	378.02	1175.12	388.49	137.59	1070.06	382.74	-172.38	1128.44
284.44	1140.75	1162.71	316.1	507.25	1185.39	330.77	378.06	1174.99	388.52	137.61	1069.99	382.71	-172.38	1128.33
284.66	1140.93	1162.61	316.15	507.25	1185.26	330.92	378.1	1175.02	388.56	137.63	1069.98	382.73	-172.41	1128.34
285.18	1140.94	1162.42	316.36	507.32	1185.24	330.99	378.12	1174.92	388.58	137.64	1069.93	382.67	-172.31	1128.4
285.6	1141.05	1162.16	316.37	507.36	1185.06	331.11	378.2	1174.91	388.6	137.65	1069.88	382.52	-172.08	1128.44
286.25	1140.98	1161.86	316.6	507.4	1185.03	331.23	378.24	1174.86	388.64	137.66	1069.88	382.66	-172.29	1128.36
286.7	1141.04	1161.68	316.7	507.47	1184.95	331.33	378.24	1174.8	388.68	137.65	1069.89	382.72	-172.5	1128.4
287.34	1140.96	1161.5	316.76	507.47	1184.84	331.38	378.25	1174.71	388.7	137.68	1069.87	382.58	-172.22	1128.42
287.61	1141	1161.2	316.88	507.48	1184.81	331.46	378.23	1174.68	388.77	137.62	1069.88	382.67	-172.49	1128.2
287.65	1141.12	1161.16	316.96	507.48	1184.78	331.58	378.25	1174.69	388.8	137.63	1069.86	382.72	-172.42	1128.36
287.66	1141.08	1161.02	317.05	507.48	1184.81	331.64	378.25	1174.67	388.88	137.6	1069.86	382.67	-172.42	1128.34
287.53	1141.06	1161.1	317.23	507.46	1184.82	331.74	378.24	1174.62	388.92	137.58	1069.81	382.7	-172.34	1128.34
287.22	1141.15	1161.27	317.25	507.41	1184.82	331.85	378.22	1174.62	388.95	137.59	1069.77	382.63	-172.6	1128.27
287.13	1141.07	1161.39	317.38	507.4	1184.83	331.9	378.23	1174.6	389	137.56	1069.74	382.77	-172.64	1128.31
287.01	1141.08	1161.61	317.49	507.42	1184.76	332.01	378.18	1174.59	389.05	137.54	1069.76	382.6	-172.43	1128.31
287.32	1141	1161.84	317.5	507.36	1184.77	332	378.19	1174.54	389.1	137.53	1069.71	382.51	-172.31	1128.46
287.64	1141	1162.03	317.47	507.31	1184.73	332.08	378.16	1174.55	389.13	137.5	1069.73	382.68	-172.38	1128.38
288.13	1140.97	1162.04	317.62	507.35	1184.69	332.06	378.18	1174.49	389.17	137.48	1069.7	382.68	-172.75	1128.39
288.52	1140.99	1161.9	317.7	507.35	1184.65	332.06	378.18	1174.43	389.17	137.47	1069.67	382.63	-172.34	1128.48
288.8	1141.02	1161.6	317.76	507.37	1184.61	332.12	378.15	1174.38	389.2	137.44	1069.65	382.8	-172.74	1128.45
288.99	1141.11	1161.21	317.79	507.41	1184.49	332.15	378.16	1174.32	389.2	137.43	1069.67	382.81	-172.73	1128.36
289.25	1141.1	1160.89	317.81	507.35	1184.28	332.14	378.15	1174.22	389.2	137.4	1069.64	382.75	-172.71	1128.48
289.29	1141.1	1160.44	317.82	507.39	1184.18	332.21	378.17	1174.19	389.2	137.38	1069.65	382.66	-172.78	1128.5
289.45	1140.98	1160.09	317.84	507.42	1184.14	332.13	378.14	1174.03	389.22	137.36	1069.63	382.75	-172.77	1128.52
289.05	1141.07	1159.64	317.71	507.4	1184.04	332.17	378.15	1174.06	389.25	137.35	1069.61	382.83	-172.8	1128.48
288.7	1141.02	1159.32	317.72	507.36	1183.93	332.14	378.12	1173.97	389.25	137.31	1069.57	382.82	-172.98	1128.53
288.29	1141.03	1158.96	317.63	507.39	1183.84	332.09	378.13	1173.87	389.26	137.3	1069.53	382.81	-172.85	1128.41
287.57	1141.04	1158.77	317.59	507.44	1183.69	332.15	378.11	1173.84	389.26	137.29	1069.48	382.81	-172.83	1128.49
287.01	1141.02	1158.66	317.61	507.4	1183.69	332.06	378.16	1173.76	389.26	137.28	1069.45	382.94	-172.95	1128.35
286.5	1141.06	1158.5	317.57	507.41	1183.56	332.19	378.12	1173.78	389.23	137.31	1069.44	382.89	-172.88	1128.41
286.31	1140.99	1158.51	317.56	507.4	1183.59	332.16	378.17	1173.7	389.27	137.29	1069.36	382.95	-172.84	1128.39
286.16	1141.05	1158.6	317.51	507.43	1183.56	332.07	378.19	1173.69	389.29	137.3	1069.35	382.97	-172.69	1128.39
286.45	1141	1158.77	317.44	507.39	1183.57	332.06	378.19	1173.73	389.26	137.33	1069.31	383.19	-172.87	1128.4
286.64	1141.07	1158.9	317.39	507.38	1183.55	332.09	378.13	1173.69	389.26	137.31	1069.31	382.92	-172.48	1128.39
287.03	1140.97	1158.98	317.44	507.33	1183.64	332.04	378.08	1173.67	389.27	137.32	1069.31	383.21	-172.87	1128.24
287.25	1140.99	1159.3	317.36	507.32	1183.73	332	378.06	1173.7	389.28	137.35	1069.28	383.27	-172.79	1128.38
287.33	1140.95	1159.52	317.38	507.33	1183.7	331.99	378.1	1173.71	389.25	137.38	1069.26	383.31	-172.8	1128.16
287.39	1140.97	1159.88	317.46	507.31	1183.82	331.95	378.11	1173.77	389.23	137.4	1069.25	383.36	-172.83	1128.17
287.22	1141	1160.07	317.48	507.36	1183.89	331.97	378.08	1173.79	389.23	137.39	1069.31	383.39	-172.88	1128.23
287.16	1140.98	1160.21	317.47	507.3	1183.94	331.96	378.09	1173.82	389.25	137.41	1069.34	383.32	-172.74	1128.08
287.1	1140.97	1160.38	317.4	507.31	1184	331.97	378.08	1173.92	389.23	137.43	1069.38	383.37	-172.77	1128.22
286.89	1141.03	1160.51	317.32	507.33	1184.06	331.91	378.13	1173.96	389.23	137.43	1069.43	383.48	-172.72	1128.17
287.05	1140.91	1160.45	317.33	507.29	1184.17	331.88	378.16	1174.07	389.25	137.45	1069.47	383.36	-172.58	1128.28
286.79	1141	1160.6	317.31	507.34	1184.32	331.89	378.14	1174.18	389.22	137.5	1069.52	383.37	-172.59	1128.15
286.82	1141.02	1160.71	317.32	507.36	1184.52	331.86	378.16	1174.3	389.23	137.52	1069.56	383.42	-172.56	1128.27
286.82	1140.98	1161.01	317.23	507.33	1184.7	331.93	378.11	1174.48	389.24	137.51	1069.65	383.59	-172.73	1128.19
286.88	1140.88	1161.44	317.24	507.32	1184.84	331.83	378.1	1174.62	389.21	137.51	1069.7	383.54	-172.73	1128.24
286.89	1140.86	1161.89	317.21	507.24	1184.96	331.84	378.08	1174.68	389.21	137.51	1069.77	383.57	-172.75	1128.17
286.79	1140.86	1162.39	317.24	507.23	1185.18	331.78	378.06	1174.8	389.18	137.53	1069.84	383.42	-172.59	1128.31
286.77	1140.85	1162.97	317.17	507.18	1185.28	331.78	378.04	1174.86	389.18	137.53	1069.89	383.47	-172.55	1128.23
286.59	1140.83	1163.41	317.14	507.11	1185.38	331.71	377.98	1174.94	389.18	137.52	1069.93	383.55	-172.62	1128.32
286.88	1140.61	1163.95	317.09	507.1	1185.52	331.77	377.97	1175.1	389.17	137.51	1069.99	383.34	-172.31	1128.34
286.44	1140.75	1164.24	316.99	507.1	1185.65	331.67	377.93	1175.13	389.16	137.52	1070	383.43	-172.63	1128.31
286.25	1140.65	1164.39	316.94	507.05	1185.7	331.65	377.89	1175.17	389.15	137.5	1070.03	383.36	-172.71	1128.28
286	1140.64	1164.61	316.86	507.03	1185.72	331.61	377.89	1175.17	389.13	137.49	1070.07	383.46	-172.73	1128.37
285.77	1140.65	1164.48	316.81	507.03	1185.76	331.62	377.87	1175.25	389.11	137.48	1070.06	383.38	-172.87	1128.19
285.81	1140.49	1164.33	316.8	507.02	1185.8	331.56	377.89	1175.35	389.1	137.48	1070.1	383.5	-172.79	1128.26
285.7	1140.53	1164.05	316.74	507	1185.74	331.53	377.83	1175.3	389.07	137.46	1070.09	383.38	-172.85	1128.34
285.5	1140.55	1163.51	316.7	506.94	1185.79	331.45	377.82	1175.33	389.07	137.41	1070.13	383.4	-172.9	1128.23
285.65	1140.44	1163.3	316.67	506.94	1185.81	331.46	377.76	1175.35	389.03	137.41	1070.13	383.65	-173.04	1128.23
285.48	1140.54	1163.06	316.68	506.94	1185.85	331.43	377.74	1175.33	389.02	137.41	1070.12	383.55	-173.07	1128.12
285.38	1140.56	1162.95	316.6	506.93	1185.78	331.42	377.78	1175.38	389.01	137.41	1070.1	383.51	-173.05	1128.15
285.41	1140.54	1163.2	316.61	506.91	1185.81	331.42	377.75	1175.32	388.98	137.39	1070.07	383.35	-172.94	1128.1
285.25	1140.61	1163.51	316.54	506.92	1185.72	331.39	377.79	1175.33	388.98	137.39	1070.06	383.49	-172.97	1128.24
285.23	1140.61	1163.91	316.52	506.89	1185.77	331.37	377.79	1175.27	388.96	137.43	1070.04	383.36	-172.89	1128.08
285.31	1140.63	1164.25	316.57	506.93	1185.75	331.39	377.81	1175.26	388.96	137.42	1070.05	383.44	-173.04	1128.11
285.25	1140.63	1164.37	316.68	506.97	1185.76	331.35	377.86	1175.26	388.93	137.47	1070.03	383.52	-173.02	1128.08
285.48	1140.6	1164.44	316.66	507.05	1185.73	331.4	377.91	1175.24	388.91	137.49	1070	383.47	-172.88	1128.03
285.61	1140.68	1164.24	316.74	507	1185.81	331.41	377.9	1175.23	388.9	137.54	1069.99	383.42	-172.84	1128.1
285.73	1140.68	1163.95	316.76	507.09	1185.77	331.4	377.94	1175.26	388.89	137.56	1069.98	383.32	-172.71	1127.95
285.81	1140.75	1163.78	316.72	507.08	1185.8	331.44	377.96	1175.28	388.87	137.59	1069.98	383.26	-172.55	1128.1
285.88	1140.87	1163.6	316.73	507.15	1185.83	331.44	378.01	1175.35	388.87	137.62	1069.99	383.19	-172.43	1128.06
286.27	1140.76	1163.61	316.76	507.14	1185.87	331.44	378.01	1175.33	388.88	137.64	1070.04	383.31	-172.69	1127.93
286.09	1140.85	1163.57	316.8	507.16	1185.88	331.48	378	1175.37	388.88	137.67	1070.03	383.22	-172.67	1128
286.2	1140.84	1163.85	316.82	507.15	1185.88	331.54	378.05	1175.43	388.86	137.7	1070.02	383.03	-172.48	1127.95
286.18	1140.85	1164.06	316.93	507.21	1185.92	331.59	378.01	1175.38	388.87	137.67	1070.05	383.16	-172.8	1127.86
286.19	1140.84	1164.41	316.83	507.19	1185.88	331.58	378	1175.4	388.85	137.66	1070.02	383.01	-172.61	1127.86
286.35	1140.79	1164.75	316.84	507.15	1185.94	331.53	378	1175.35	388.87	137.64	1070.03	382.97	-172.69	1127.81
286.13	1140.84	1165.12	316.97	507.14	1185.94	331.62	377.96	1175.38	388.88	137.62	1070.03	383.12	-172.9	1127.78
286.24	1140.81	1165.39	316.95	507.11	1186.12	331.64	377.95	1175.53	388.84	137.63	1070.03	383.02	-172.61	1127.89
286.37	1140.71	1165.68	316.92	507.06	1186.14	331.59	377.96	1175.45	388.86	137.62	1070.05	382.97	-172.72	1127.82
286.23	1140.74	1165.85	316.95	507.01	1186.22	331.6	377.89	1175.47	388.86	137.6	1070.05	382.88	-172.73	1127.77
286.07	1140.7	1165.83	316.87	506.99	1186.24	331.52	377.89	1175.52	388.83	137.6	1070.04	382.91	-172.69	1127.86
286.3	1140.57	1165.76	316.95	507.03	1186.25	331.56	377.88	1175.54	388.85	137.57	1070.1	382.81	-172.83	1127.87
285.96	1140.74	1165.55	316.84	506.94	1186.23	331.59	377.89	1175.6	388.82	137.56	1070.11	382.88	-172.86	1127.96
285.83	1140.75	1165.26	316.88	507	1186.27	331.51	377.88	1175.59	388.82	137.56	1070.14	382.87	-172.9	1128.01
285.7	1140.79	1165.06	316.82	507.01	1186.21	331.52	377.87	1175.57	388.8	137.57	1070.16	382.62	-172.49	1128.15
285.93	1140.64	1164.72	316.79	507.03	1186.16	331.44	377.93	1175.56	388.76	137.59	1070.15	382.51	-172.45	1128.26
285.7	1140.81	1164.58	316.77	507.11	1186.14	331.52	377.94	1175.57	388.73	137.59	1070.12	382.78	-172.84	1128.05
285.71	1140.79	1164.6	316.83	507.15	1186.06	331.52	377.93	1175.47	388.72	137.54	1070.07	382.42	-172.83	1128.12
285.89	1140.79	1164.59	316.9	507.17	1185.91	331.54	377.99	1175.32	388.62	137.57	1069.97	382.67	-172.86	1128.18
285.86	1140.84	1164.47	316.98	507.14	1185.81	331.62	378.01	1175.22	388.57	137.57	1069.92	382.56	-172.74	1128.29
285.87	1140.8	1164.16	316.96	507.15	1185.72	331.73	378.03	1175.2	388.57	137.53	1069.86	382.64	-172.93	1128.23
285.88	1140.75	1163.79	316.94	507.18	1185.6	331.68	378.03	1175.09	388.55	137.51	1069.82	382.68	-173.01	1128.3
285.79	1140.74	1163.35	316.99	507.16	1185.55	331.69	378.02	1175.1	388.55	137.47	1069.8	382.55	-172.66	1128.34
285.54	1140.78	1162.77	316.78	507.13	1185.44	331.63	378.03	1175.01	388.55	137.46	1069.76	382.36	-172.57	1128.32
285.29	1140.86	1162.37	316.74	507.18	1185.34	331.53	378.04	1174.93	388.53	137.48	1069.72	382.35	-172.53	1128.37
284.82	1140.89	1162.1	316.69	507.17	1185.27	331.55	378.02	1174.9	388.53	137.48	1069.71	382.38	-172.56	1128.38
284.64	1140.77	1161.91	316.72	507.27	1185.13	331.5	378.09	1174.82	388.5	137.49	1069.68	382.82	-173.06	1128.26
284.27	1140.81	1161.75	316.65	507.28	1185.07	331.59	378.1	1174.77	388.5	137.5	1069.66	382.66	-172.86	1128.19
283.94	1140.91	1161.69	316.69	507.28	1185.08	331.61	378.06	1174.69	388.48	137.52	1069.61	382.64	-172.89	1128.35
283.87	1140.94	1161.7	316.71	507.33	1184.96	331.59	378.14	1174.7	388.45	137.55	1069.59	382.55	-172.78	1128.22
284.05	1140.88	1161.71	316.86	507.37	1185.02	331.61	378.17	1174.66	388.45	137.55	1069.59	382.6	-172.87	1128.22
284.21	1141.05	1161.8	316.84	507.34	1185.02	331.75	378.18	1174.76	388.44	137.55	1069.54	382.78	-172.99	1128.16
284.69	1140.96	1161.86	316.94	507.3	1185.15	331.72	378.13	1174.75	388.47	137.57	1069.57	382.7	-172.74	1128.26
285.32	1140.82	1162.16	316.9	507.28	1185.2	331.7	378.13	1174.79	388.49	137.55	1069.61	382.75	-172.73	1128.17
285.52	1140.95	1162.39	316.95	507.26	1185.3	331.76	378.11	1174.9	388.52	137.55	1069.6	382.85	-173	1128.1
285.9	1140.86	1162.68	317.04	507.25	1185.47	331.72	378.09	1174.93	388.56	137.57	1069.66	382.69	-172.68	1128.19
285.89	1140.86	1163.12	317.05	507.27	1185.5	331.77	378.11	1174.96	388.58	137.57	1069.69	382.86	-172.95	1128.12
286.01	1140.85	1163.56	317.12	507.24	1185.51	331.8	378.13	1175.07	388.58	137.59	1069.72	382.71	-172.7	1128.2
285.88	1140.85	1163.86	317.13	507.25	1185.61	331.8	378.11	1175.1	388.59	137.61	1069.75	382.71	-172.71	1128.22
286	1140.76	1163.99	317.18	507.24	1185.71	331.85	378.12	1175.18	388.63	137.64	1069.78	382.62	-172.48	1128.19
285.93	1140.78	1164.08	317.23	507.25	1185.85	331.85	378.08	1175.2	388.69	137.62	1069.81	382.78	-172.7	1128.18
285.93	1140.75	1164.21	317.13	507.25	1185.91	331.9	378.06	1175.31	388.7	137.64	1069.84	382.8	-172.75	1128.27
285.63	1140.86	1164.28	317.1	507.21	1185.96	331.84	378.08	1175.33	388.74	137.64	1069.88	382.76	-172.76	1128.23
285.69	1140.86	1164.43	317.1	507.2	1186	331.89	378.05	1175.39	388.74	137.65	1069.91	382.77	-172.66	1128.15
285.82	1140.8	1164.71	317.12	507.19	1186.02	331.94	378.06	1175.54	388.78	137.64	1069.92	382.66	-172.48	1128.25
285.85	1140.84	1164.88	317.24	507.2	1186.12	331.95	378.07	1175.51	388.77	137.63	1069.92	382.61	-172.38	1128.26
286.07	1140.78	1165.07	317.22	507.17	1186.11	331.89	378.06	1175.42	388.75	137.64	1069.93	382.7	-172.55	1128.27
286.05	1140.82	1165.05	317.15	507.17	1186.08	331.94	378.03	1175.42	388.79	137.61	1069.96	382.89	-172.85	1128.2
286.19	1140.81	1165.13	317.22	507.14	1186.05	331.92	378.03	1175.49	388.78	137.61	1069.95	382.59	-172.36	1128.44
286.43	1140.78	1164.96	317.22	507.16	1186.07	331.91	378.03	1175.47	388.76	137.61	1069.97	382.55	-172.3	1128.39
286.73	1140.76	1164.66	317.13	507.08	1186.04	331.75	378.06	1175.42	388.77	137.62	1070	382.51	-172.5	1128.47
286.53	1140.86	1164.37	317.03	507.22	1186	331.71	378.1	1175.44	388.78	137.64	1070.04	382.75	-172.61	1128.54
286.44	1140.86	1164.04	317.05	507.28	1185.88	331.72	378.12	1175.4	388.75	137.66	1070.02	382.7	-172.68	1128.43
286.44	1140.85	1163.79	317	507.32	1185.78	331.63	378.18	1175.32	388.73	137.69	1070.03	382.48	-172.46	1128.44
286.02	1140.95	1163.34	316.94	507.35	1185.71	331.63	378.16	1175.28	388.73	137.69	1070.01	382.63	-172.55	1128.46
285.74	1141.02	1162.89	316.88	507.34	1185.68	331.6	378.22	1175.22	388.72	137.7	1070.03	382.56	-172.36	1128.67
285.63	1141.04	1162.63	316.79	507.43	1185.55	331.5	378.25	1175.17	388.68	137.7	1070	382.05	-171.39	1128.94
285.46	1141.05	1162.41	316.77	507.41	1185.52	331.39	378.29	1175.09	388.68	137.72	1069.96	382.08	-171.4	1128.83
285.22	1141.06	1162.31	316.54	507.38	1185.34	331.33	378.29	1175.02	388.64	137.73	1069.93	382.59	-172.21	1128.55
285.07	1141.06	1162.27	316.53	507.43	1185.32	331.32	378.28	1174.92	388.59	137.75	1069.88	382.64	-172.21	1128.61
284.82	1141.06	1162.41	316.37	507.42	1185.28	331.19	378.34	1174.87	388.58	137.77	1069.8	382.16	-171.28	1128.96
284.45	1141.06	1162.49	316.28	507.39	1185.27	331.19	378.3	1174.83	388.53	137.79	1069.75	382.11	-171.43	1128.84
284.13	1141.1	1162.65	316.26	507.43	1185.19	331.07	378.31	1174.72	388.51	137.82	1069.68	382.18	-171.18	1128.81
283.69	1141.08	1162.84	316.12	507.47	1185.04	331.06	378.35	1174.68	388.48	137.84	1069.66	382.14	-171.28	1128.72
283.26	1141.11	1162.96	316	507.48	1184.99	330.99	378.38	1174.58	388.43	137.88	1069.61	382.19	-171.2	1128.79

## Sheet: Normal #2
280.68	1077.58	1151.89	337.44	433.4	1112.82	306.1	310.34	1095.69	417.25	91.16	982.06	367.46	-150.23	1038.61
280.23	1077.55	1152.01	337.31	433.36	1112.84	306.03	310.31	1095.72	417.21	91.14	982.12	367.46	-150.31	1038.63
279.96	1077.52	1152.1	337.26	433.24	1112.95	306.02	310.23	1095.86	417.18	91.1	982.2	367.45	-150.2	1038.56
279.63	1077.38	1152.2	337.15	433.17	1113.09	305.88	310.21	1095.87	417.17	91.04	982.26	367.42	-150.37	1038.53
279.45	1077.29	1152.29	337.07	433.12	1113.19	305.77	310.09	1096.02	417.15	90.99	982.35	367.43	-150.29	1038.63
279.33	1077.19	1152.43	337.08	432.97	1113.37	305.74	310.03	1096.13	417.13	90.94	982.42	367.4	-150.39	1038.6
279.28	1077.06	1152.59	337.05	432.93	1113.5	305.67	309.91	1096.26	417.14	90.9	982.5	367.34	-150.49	1038.56
279.22	1077.09	1152.9	336.99	432.87	1113.61	305.58	309.85	1096.36	417.16	90.87	982.58	367.35	-150.51	1038.61
279.29	1077.01	1153.17	336.97	432.8	1113.79	305.63	309.75	1096.46	417.15	90.84	982.65	367.35	-150.44	1038.62
279.38	1076.87	1153.61	336.87	432.69	1113.96	305.64	309.65	1096.57	417.17	90.81	982.74	367.33	-150.62	1038.62
279.51	1076.89	1153.93	336.93	432.68	1114.14	305.58	309.6	1096.63	417.2	90.77	982.8	367.31	-150.6	1038.62
279.73	1076.78	1154.47	336.93	432.57	1114.25	305.56	309.6	1096.75	417.2	90.76	982.86	367.33	-150.73	1038.65
279.9	1076.76	1155.06	336.92	432.53	1114.38	305.64	309.48	1096.85	417.21	90.72	982.93	367.24	-150.7	1038.59
280.11	1076.53	1155.58	337.04	432.43	1114.6	305.61	309.5	1096.91	417.24	90.68	982.99	367.31	-150.75	1038.65
280.41	1076.65	1156.23	337.07	432.37	1114.73	305.7	309.41	1097.04	417.29	90.62	983.05	367.4	-150.8	1038.77
280.7	1076.43	1156.57	337.18	432.28	1114.88	305.65	309.34	1097.16	417.28	90.62	983.08	367.4	-150.82	1038.7
280.95	1076.39	1157	337.18	432.25	1114.97	305.7	309.27	1097.22	417.34	90.58	983.18	367.42	-150.88	1038.83
281.44	1076.23	1157.5	337.28	432.16	1115.13	305.72	309.28	1097.35	417.37	90.51	983.22	367.43	-150.87	1038.77
281.75	1076.17	1157.84	337.33	432.17	1115.17	305.7	309.29	1097.38	417.4	90.46	983.3	367.45	-151.05	1038.84
282.19	1076.06	1158.06	337.42	432.09	1115.28	305.77	309.19	1097.43	417.41	90.45	983.35	367.45	-151.07	1038.84
282.54	1076.09	1158.39	337.46	432.06	1115.36	305.87	309.16	1097.54	417.46	90.36	983.38	367.33	-151.04	1038.72
282.8	1076.06	1158.49	337.53	431.96	1115.48	305.91	309.15	1097.6	417.51	90.31	983.49	367.38	-151.1	1038.81
283.09	1075.99	1158.65	337.57	431.99	1115.52	305.98	309.1	1097.72	417.54	90.29	983.54	367.45	-151.04	1038.86
283.28	1075.99	1158.68	337.71	431.9	1115.59	306.09	309.01	1097.82	417.59	90.24	983.62	367.33	-151.04	1038.85
283.4	1076.08	1158.67	337.77	431.91	1115.62	306.17	308.99	1097.82	417.63	90.2	983.66	367.37	-151.12	1038.77
283.49	1076.03	1158.62	337.84	431.84	1115.73	306.27	308.93	1097.82	417.66	90.17	983.7	367.32	-151.11	1038.79
283.4	1076.09	1158.5	337.92	431.87	1115.79	306.35	308.95	1097.98	417.69	90.16	983.75	367.35	-151.16	1038.83
283.41	1076.01	1158.34	338.02	431.72	1115.84	306.45	308.93	1098.04	417.72	90.12	983.74	367.36	-151.24	1038.86
283.28	1075.96	1158.23	338.08	431.8	1115.91	306.53	308.87	1098.1	417.75	90.07	983.78	367.34	-151.19	1038.75
283.32	1076.05	1158.14	338.26	431.76	1115.98	306.64	308.9	1098.16	417.76	90.08	983.8	367.33	-151.3	1038.85
283.14	1076.17	1158.08	338.32	431.75	1115.96	306.78	308.88	1098.3	417.79	90.03	983.8	367.37	-151.14	1038.76
283.09	1076.11	1158.05	338.39	431.75	1115.95	306.89	308.82	1098.31	417.82	90.01	983.76	367.36	-151.33	1038.79
283	1076.02	1158.04	338.6	431.75	1116.04	307.02	308.82	1098.45	417.83	89.99	983.72	367.42	-151.31	1038.94
282.99	1076.07	1158.02	338.66	431.74	1116.05	307.13	308.8	1098.46	417.84	89.95	983.74	367.38	-151.39	1038.95
283.06	1076.02	1157.96	338.74	431.73	1116.03	307.22	308.78	1098.49	417.87	89.91	983.74	367.39	-151.37	1038.91
283.19	1075.94	1157.98	338.88	431.7	1116.03	307.3	308.77	1098.52	417.87	89.89	983.73	367.48	-151.37	1038.94
283.26	1076.02	1157.88	338.96	431.64	1116.01	307.35	308.73	1098.54	417.85	89.84	983.71	367.39	-151.49	1038.91
283.41	1075.91	1157.86	338.99	431.75	1115.84	307.42	308.68	1098.52	417.86	89.81	983.71	367.43	-151.5	1038.89
283.7	1075.81	1157.68	338.99	431.69	1115.93	307.43	308.69	1098.48	417.87	89.78	983.7	367.47	-151.52	1038.85
284.02	1075.78	1157.65	339.03	431.64	1115.87	307.48	308.64	1098.44	417.88	89.75	983.68	367.4	-151.6	1038.82
284.36	1075.94	1157.55	339.03	431.69	1115.81	307.48	308.67	1098.49	417.84	89.73	983.65	367.46	-151.59	1038.95
284.65	1075.92	1157.42	339.08	431.62	1115.75	307.45	308.61	1098.34	417.87	89.68	983.63	367.45	-151.67	1038.97
284.92	1075.86	1157.34	339.12	431.61	1115.72	307.48	308.61	1098.37	417.86	89.67	983.56	367.46	-151.61	1038.81
285.27	1075.91	1157.28	339.08	431.58	1115.62	307.52	308.59	1098.34	417.86	89.65	983.5	367.44	-151.64	1038.82
285.29	1075.95	1157.13	339.17	431.62	1115.53	307.46	308.57	1098.38	417.85	89.64	983.44	367.45	-151.66	1038.92
285.44	1075.91	1157.04	339.14	431.59	1115.53	307.5	308.57	1098.32	417.83	89.61	983.41	367.53	-151.71	1038.89
285.4	1076.07	1157.01	339.21	431.58	1115.41	307.48	308.63	1098.24	417.82	89.57	983.37	367.51	-151.76	1038.83
285.34	1075.98	1156.94	339.15	431.6	1115.32	307.51	308.62	1098.2	417.82	89.55	983.36	367.5	-151.72	1038.84
285.28	1075.87	1156.66	339.2	431.56	1115.33	307.62	308.61	1098.28	417.8	89.52	983.36	367.48	-151.77	1038.83
284.98	1075.99	1156.6	339.22	431.58	1115.28	307.57	308.63	1098.14	417.77	89.5	983.34	367.45	-151.71	1038.85
284.86	1075.84	1156.3	339.15	431.65	1115.11	307.55	308.62	1098.15	417.78	89.49	983.35	367.46	-151.84	1038.87
284.62	1075.85	1156.02	339.16	431.59	1115.16	307.48	308.6	1098.02	417.76	89.46	983.31	367.41	-151.73	1038.8
284.32	1076.02	1155.91	339.16	431.59	1115.13	307.51	308.57	1098.04	417.77	89.43	983.32	367.45	-151.85	1038.89
284.18	1075.78	1155.67	339.14	431.55	1115.06	307.46	308.61	1098.06	417.79	89.44	983.33	367.44	-151.78	1038.93
283.86	1075.82	1155.38	339	431.6	1115.12	307.46	308.52	1098.07	417.77	89.42	983.33	367.45	-151.96	1038.9
283.7	1075.84	1155.3	339.03	431.52	1115.12	307.39	308.55	1097.98	417.74	89.4	983.32	367.37	-151.85	1038.79
283.52	1075.78	1155.24	338.96	431.58	1115.02	307.38	308.5	1098.01	417.74	89.39	983.34	367.39	-151.91	1038.94
283.47	1075.74	1155.34	338.85	431.47	1115.08	307.35	308.49	1098.08	417.74	89.36	983.38	367.38	-151.84	1038.81
283.38	1075.68	1155.4	338.87	431.45	1115.08	307.31	308.47	1098.12	417.73	89.37	983.37	367.44	-151.91	1038.97
283.43	1075.64	1155.53	338.84	431.51	1115.15	307.3	308.44	1098.17	417.7	89.37	983.37	367.38	-151.83	1038.83
283.43	1075.63	1155.63	338.78	431.42	1115.23	307.26	308.34	1098.16	417.67	89.37	983.37	367.45	-151.9	1038.99
283.45	1075.61	1156.02	338.72	431.34	1115.37	307.2	308.35	1098.13	417.65	89.35	983.36	367.4	-151.87	1038.85
283.51	1075.79	1156.45	338.61	431.33	1115.37	307.15	308.32	1098.16	417.68	89.37	983.33	367.36	-151.92	1038.84
283.54	1075.54	1156.61	338.66	431.33	1115.44	307.15	308.32	1098.16	417.66	89.38	983.35	367.32	-151.94	1038.83
283.62	1075.55	1157.14	338.6	431.29	1115.45	307.11	308.26	1098.12	417.65	89.33	983.37	367.42	-151.91	1038.93
283.61	1075.56	1157.7	338.59	431.19	1115.55	307.1	308.25	1098.15	417.64	89.33	983.42	367.33	-151.9	1038.93
283.75	1075.34	1158	338.5	431.22	1115.54	307.09	308.26	1098.2	417.62	89.33	983.42	367.36	-152	1039.01
283.73	1075.28	1158.34	338.51	431.24	1115.61	307.09	308.23	1098.21	417.62	89.32	983.43	367.29	-151.84	1038.88
283.72	1075.22	1158.62	338.48	431.22	1115.64	307.01	308.22	1098.22	417.61	89.32	983.48	367.33	-151.88	1038.88
283.7	1075.13	1158.79	338.47	431.19	1115.65	307.08	308.19	1098.26	417.59	89.31	983.52	367.29	-151.9	1038.99
283.51	1075.3	1158.86	338.48	431.13	1115.78	306.98	308.15	1098.18	417.61	89.28	983.54	367.25	-151.86	1039
283.45	1075.21	1158.85	338.48	431.15	1115.81	307.04	308.17	1098.31	417.61	89.25	983.57	367.26	-151.91	1038.9
283.35	1075.16	1158.83	338.45	431.09	1115.85	307.07	308.13	1098.35	417.62	89.26	983.61	367.23	-151.95	1038.87
283.28	1075.14	1158.64	338.48	431.1	1115.92	307	308.18	1098.36	417.62	89.26	983.61	367.24	-151.91	1038.99
283.07	1075.16	1158.42	338.52	431.12	1115.95	307.07	308.14	1098.43	417.65	89.2	983.68	367.17	-151.99	1038.87
282.94	1075.14	1158.38	338.46	431.11	1115.93	307.14	308.1	1098.48	417.68	89.22	983.71	367.19	-151.98	1038.94
282.84	1075.12	1158.27	338.52	431.03	1115.96	307.08	308.15	1098.5	417.67	89.21	983.73	367.09	-152.05	1038.86
282.84	1075.11	1158.24	338.52	431.08	1116.06	307.13	308.05	1098.5	417.68	89.19	983.75	367.15	-152.07	1039.01
282.92	1075.13	1158.22	338.59	431.04	1116.04	307.18	308.04	1098.55	417.68	89.17	983.73	367.08	-151.91	1038.94
282.83	1075.08	1158.13	338.59	431.03	1116.08	307.16	308.06	1098.57	417.68	89.17	983.76	367.13	-152.06	1038.98
282.88	1075.06	1158.24	338.61	431.01	1116.07	307.18	308.04	1098.51	417.7	89.16	983.75	367.09	-152.13	1039
282.89	1075.07	1158.27	338.62	431.01	1116.05	307.22	308.04	1098.57	417.7	89.11	983.79	367.06	-152.07	1038.96
282.96	1075.17	1158.36	338.67	430.93	1116.07	307.18	308.02	1098.51	417.72	89.1	983.79	367.01	-152.06	1038.84
283.16	1075.02	1158.34	338.67	430.97	1116.07	307.2	308.01	1098.48	417.71	89.07	983.79	367	-152.18	1038.98
283.33	1075.01	1158.5	338.67	430.94	1116.04	307.17	308.02	1098.4	417.72	89.04	983.78	366.97	-152.15	1038.98
283.61	1075	1158.58	338.67	430.94	1115.96	307.17	308.03	1098.4	417.71	89	983.81	366.96	-152.21	1038.95
283.97	1075	1158.65	338.76	430.91	1115.93	307.24	308.01	1098.45	417.7	88.99	983.77	366.9	-152.19	1038.9
284.16	1075.17	1158.84	338.79	430.85	1115.94	307.17	307.97	1098.34	417.7	88.95	983.77	366.95	-152.2	1038.91
284.52	1075.21	1158.92	338.77	430.88	1115.86	307.16	307.94	1098.3	417.71	88.9	983.75	366.86	-152.33	1038.99
284.7	1075.1	1158.91	338.82	430.84	1115.9	307.17	307.93	1098.23	417.69	88.88	983.73	366.87	-152.25	1038.99
284.91	1074.9	1158.75	338.84	430.82	1115.76	307.15	307.93	1098.22	417.71	88.83	983.69	366.87	-152.39	1039.03
285.31	1074.97	1158.82	338.91	430.81	1115.75	307.11	307.89	1098.08	417.7	88.83	983.65	366.86	-152.35	1039.08
285.39	1074.96	1158.61	338.83	430.83	1115.66	307.2	307.86	1098.06	417.68	88.75	983.67	366.7	-152.48	1038.98
285.5	1075.27	1158.59	338.81	430.9	1115.49	307.14	307.91	1098.01	417.66	88.77	983.65	366.79	-152.43	1039.02
285.63	1075.14	1158.21	338.88	430.89	1115.33	307.15	307.88	1097.97	417.68	88.73	983.61	366.8	-152.37	1039.09
285.61	1075.2	1157.82	338.84	430.91	1115.29	307.08	307.96	1097.87	417.64	88.72	983.59	366.75	-152.59	1039.05
285.61	1075.15	1157.39	338.88	430.88	1115.17	307.19	307.94	1097.85	417.66	88.68	983.58	366.76	-152.44	1039.06
285.47	1075.26	1157.06	338.95	430.92	1115.06	307.19	307.96	1097.79	417.67	88.68	983.54	366.71	-152.42	1039.09
285.28	1075.25	1156.44	338.87	430.91	1114.99	307.22	308.01	1097.73	417.65	88.65	983.52	366.7	-152.5	1039.12
284.94	1075.48	1156.02	338.87	430.95	1114.89	307.18	308.04	1097.69	417.64	88.65	983.5	366.76	-152.48	1039.21
284.71	1075.31	1155.35	338.89	430.98	1114.79	307.22	308.02	1097.65	417.62	88.66	983.49	366.63	-152.45	1038.98
284.56	1075.3	1154.93	338.88	430.99	1114.81	307.2	308.03	1097.61	417.64	88.64	983.48	366.63	-152.45	1039.01
284.48	1075.31	1154.64	338.85	430.97	1114.69	307.24	308.03	1097.45	417.62	88.66	983.48	366.68	-152.57	1039.07
284.24	1075.41	1154.4	338.8	431.06	1114.66	307.25	308.06	1097.58	417.57	88.65	983.44	366.61	-152.35	1038.91
284.16	1075.45	1154.24	338.85	431.04	1114.7	307.28	308.06	1097.58	417.58	88.67	983.4	366.57	-152.41	1038.88
284.28	1075.44	1154.25	338.83	431.07	1114.65	307.35	308.11	1097.54	417.54	88.66	983.4	366.59	-152.5	1039
284.14	1075.43	1154.4	338.89	431.08	1114.62	307.22	308.12	1097.54	417.56	88.67	983.42	366.58	-152.56	1039
284.28	1075.42	1154.4	338.84	431.11	1114.64	307.28	308.08	1097.4	417.52	88.66	983.41	366.56	-152.39	1038.9
284.41	1075.38	1154.68	338.87	431.08	1114.63	307.27	308.1	1097.49	417.48	88.67	983.41	366.59	-152.29	1038.93
284.59	1075.32	1154.87	338.79	431.05	1114.64	307.12	308.05	1097.54	417.47	88.69	983.4	366.55	-152.51	1038.92
284.82	1075.34	1155.08	338.8	431.01	1114.7	307.15	308.08	1097.63	417.43	88.69	983.42	366.62	-152.35	1038.93
284.99	1075.39	1155.36	338.82	431.06	1114.76	307.09	308.15	1097.67	417.39	88.7	983.42	366.62	-152.43	1038.94
285.26	1075.4	1155.75	338.7	431.05	1114.86	307.05	308.07	1097.67	417.38	88.71	983.42	366.62	-152.22	1038.88
285.21	1075.45	1156.12	338.7	431.03	1114.82	307.04	307.98	1097.78	417.33	88.71	983.43	366.69	-152.29	1038.97
285.49	1075.39	1156.41	338.65	431.01	1114.97	306.95	308.01	1097.78	417.32	88.7	983.43	366.66	-152.44	1038.96
285.5	1075.27	1156.65	338.55	430.98	1115	306.88	307.94	1097.84	417.29	88.73	983.41	366.68	-152.37	1038.97
285.41	1075.32	1157.07	338.44	430.9	1115.08	306.82	307.93	1097.87	417.28	88.72	983.4	366.65	-152.35	1038.82
285.32	1075.23	1157.36	338.35	430.91	1115.14	306.82	307.81	1097.81	417.26	88.75	983.42	366.68	-152.2	1038.92
284.98	1075.09	1157.55	338.35	430.85	1115.24	306.78	307.81	1097.81	417.25	88.74	983.44	366.7	-152.45	1038.95
284.75	1075.02	1157.72	338.32	430.86	1115.31	306.74	307.82	1097.93	417.25	88.75	983.43	366.77	-152.3	1038.91
284.4	1075	1158.01	338.24	430.85	1115.36	306.69	307.82	1097.96	417.26	88.74	983.46	366.72	-152.4	1038.95
284	1074.89	1158.11	338.22	430.76	1115.41	306.69	307.74	1097.98	417.27	88.72	983.49	366.73	-152.48	1038.94
283.78	1074.77	1158.23	338.1	430.79	1115.44	306.65	307.72	1098.01	417.27	88.72	983.49	366.71	-152.39	1038.84
283.45	1074.74	1158.34	338.07	430.76	1115.53	306.67	307.7	1098	417.29	88.72	983.55	366.76	-152.5	1038.93
283.27	1074.71	1158.42	338.05	430.74	1115.5	306.62	307.75	1098.01	417.26	88.74	983.53	366.74	-152.61	1038.88
283.19	1074.68	1158.41	338	430.68	1115.6	306.65	307.7	1098.08	417.27	88.69	983.58	366.74	-152.33	1038.82
282.98	1074.69	1158.46	337.99	430.68	1115.6	306.64	307.63	1098.13	417.29	88.69	983.6	366.78	-152.36	1038.85
282.93	1074.65	1158.52	337.94	430.64	1115.64	306.54	307.63	1098.06	417.29	88.68	983.6	366.76	-152.46	1038.89
282.93	1074.55	1158.46	337.93	430.63	1115.59	306.58	307.62	1098.09	417.31	88.68	983.61	366.81	-152.43	1038.91
282.83	1074.57	1158.44	337.86	430.67	1115.61	306.5	307.59	1098.09	417.32	88.64	983.63	366.9	-152.39	1039
282.8	1074.55	1158.34	337.91	430.53	1115.65	306.6	307.55	1098.14	417.32	88.65	983.59	366.9	-152.47	1038.97
282.73	1074.6	1158.21	337.8	430.55	1115.55	306.49	307.6	1098.1	417.33	88.63	983.62	366.86	-152.49	1038.93
282.64	1074.74	1158.3	337.81	430.57	1115.6	306.48	307.59	1098.08	417.35	88.63	983.61	366.81	-152.55	1038.85
282.63	1074.66	1158.13	337.85	430.58	1115.59	306.53	307.54	1098.06	417.34	88.62	983.59	366.91	-152.62	1039
282.5	1074.75	1158.13	337.91	430.61	1115.66	306.59	307.53	1098.11	417.38	88.6	983.63	366.84	-152.55	1038.86
282.52	1074.8	1158.09	337.93	430.57	1115.59	306.63	307.52	1098.09	417.4	88.63	983.59	367.01	-152.5	1038.97
282.54	1074.64	1157.91	337.96	430.57	1115.6	306.57	307.54	1098.04	417.43	88.61	983.61	366.96	-152.52	1038.9
282.54	1074.63	1157.88	337.96	430.61	1115.61	306.63	307.55	1098.05	417.43	88.62	983.57	366.98	-152.49	1038.94
282.57	1074.64	1157.88	338.02	430.56	1115.61	306.67	307.54	1098.08	417.45	88.65	983.54	367.03	-152.49	1038.9
282.61	1074.68	1157.98	338	430.59	1115.56	306.63	307.56	1098.01	417.49	88.62	983.54	367.05	-152.48	1038.97
282.8	1074.76	1157.98	338.05	430.59	1115.54	306.66	307.55	1097.99	417.51	88.65	983.49	367.02	-152.48	1038.87
282.85	1074.73	1158.02	338.1	430.61	1115.47	306.73	307.57	1097.92	417.57	88.66	983.5	367.01	-152.52	1038.89
283.06	1074.85	1158.13	338.11	430.67	1115.42	306.71	307.61	1097.86	417.57	88.68	983.43	367.11	-152.44	1038.79
283.15	1074.7	1158.12	338.09	430.7	1115.31	306.77	307.64	1097.81	417.63	88.68	983.43	367.11	-152.4	1038.82
283.34	1074.77	1158.22	338.19	430.67	1115.24	306.75	307.69	1097.74	417.68	88.7	983.39	367.16	-152.42	1038.88
283.38	1074.81	1158.22	338.16	430.8	1115.16	306.8	307.73	1097.79	417.7	88.72	983.39	367.12	-152.41	1038.79
283.39	1074.89	1158.24	338.27	430.8	1115.12	306.83	307.83	1097.69	417.7	88.75	983.35	367.24	-152.26	1038.97
283.48	1074.92	1158.01	338.3	430.82	1114.97	306.87	307.88	1097.62	417.7	88.74	983.36	367.2	-152.32	1038.8
283.53	1074.82	1157.57	338.41	430.9	1115.01	306.99	307.87	1097.63	417.72	88.76	983.37	367.25	-152.41	1038.95
283.56	1074.96	1157.23	338.45	430.95	1114.96	307.03	307.94	1097.6	417.73	88.74	983.38	367.27	-152.27	1038.94
283.75	1075.11	1156.77	338.57	431.02	1114.89	307.09	307.95	1097.62	417.75	88.75	983.4	367.34	-152.35	1038.94
283.86	1075.11	1156.21	338.65	430.94	1114.88	307.12	308.03	1097.68	417.74	88.77	983.4	367.32	-152.31	1038.96
284.1	1075.3	1155.7	338.63	431	1114.84	307.15	307.95	1097.67	417.77	88.74	983.4	367.32	-152.43	1038.81
284.2	1075.37	1155.33	338.71	431	1114.92	307.22	307.97	1097.79	417.78	88.78	983.4	367.36	-152.28	1038.9
284.31	1075.42	1155.05	338.77	430.98	1115	307.28	307.96	1097.88	417.81	88.77	983.4	367.46	-152.27	1038.93
284.44	1075.29	1154.95	338.73	431.02	1114.98	307.23	307.93	1097.83	417.85	88.79	983.4	367.36	-152.26	1038.78
284.34	1075.25	1154.96	338.7	430.97	1114.98	307.26	307.91	1097.82	417.88	88.75	983.42	367.51	-152.42	1039
284.14	1075.33	1155.21	338.72	430.99	1115.06	307.21	307.9	1097.89	417.9	88.77	983.42	367.52	-152.33	1038.92
283.97	1075.26	1155.57	338.66	430.88	1115.07	307.22	307.8	1097.82	417.9	88.75	983.41	367.48	-152.4	1038.81
283.78	1075.08	1156.08	338.7	430.86	1115.12	307.24	307.83	1097.86	417.92	88.74	983.41	367.6	-152.45	1038.88
283.46	1075.14	1156.69	338.61	430.85	1115.18	307.24	307.81	1097.96	417.93	88.74	983.39	367.65	-152.51	1038.95
283.29	1074.84	1157.11	338.62	430.79	1115.19	307.18	307.72	1097.84	417.93	88.74	983.39	367.58	-152.5	1038.84
283.03	1074.74	1157.78	338.5	430.79	1115.24	307.16	307.7	1097.86	417.95	88.71	983.4	367.72	-152.56	1038.91
282.91	1074.67	1158.19	338.55	430.73	1115.31	307.17	307.65	1097.96	417.95	88.72	983.38	367.65	-152.54	1038.8
282.8	1074.55	1158.55	338.51	430.65	1115.4	307.22	307.6	1098.03	417.97	88.69	983.38	367.72	-152.59	1038.74
282.86	1074.42	1158.87	338.49	430.59	1115.41	307.13	307.55	1097.95	417.99	88.71	983.37	367.79	-152.58	1038.88
282.9	1074.51	1159.12	338.44	430.55	1115.56	307.11	307.53	1097.99	417.97	88.71	983.34	367.81	-152.63	1038.73
282.96	1074.53	1159.29	338.46	430.49	1115.66	307.13	307.48	1098.08	417.98	88.68	983.37	367.84	-152.68	1038.81
283.18	1074.29	1159.4	338.38	430.5	1115.64	307.06	307.46	1097.99	418.02	88.64	983.4	367.85	-152.57	1038.77
283.22	1074.32	1159.37	338.43	430.39	1115.71	307.11	307.41	1098.14	418.01	88.65	983.4	367.91	-152.64	1038.8
283.28	1074.35	1159.52	338.33	430.43	1115.75	307.17	307.38	1098.22	418.01	88.64	983.4	367.97	-152.71	1038.8
283.29	1074.42	1159.71	338.4	430.38	1115.79	307.06	307.39	1098.14	418.03	88.63	983.4	368.04	-152.77	1038.85
283.49	1074.41	1159.8	338.37	430.41	1115.79	307.18	307.32	1098.22	418.03	88.61	983.42	368.01	-152.73	1038.79
283.32	1074.41	1159.83	338.32	430.37	1115.78	307.14	307.33	1098.23	418.05	88.6	983.42	368.04	-152.7	1038.79
283.22	1074.33	1159.81	338.34	430.33	1115.81	307.19	307.28	1098.24	418.07	88.59	983.35	368.09	-152.75	1038.81
283.07	1074.2	1159.59	338.29	430.25	1115.77	307.16	307.23	1098.2	418.12	88.61	983.35	368.19	-152.75	1038.85
282.97	1074.13	1159.57	338.29	430.3	1115.76	307.12	307.23	1098.16	418.17	88.57	983.3	368.16	-152.64	1038.78
282.56	1074.25	1159.37	338.27	430.27	1115.76	307.11	307.21	1098.15	418.21	88.61	983.27	368.23	-152.8	1038.72
282.3	1074.23	1159.32	338.17	430.27	1115.72	307.09	307.2	1098.16	418.23	88.61	983.2	368.32	-152.79	1038.84
282.09	1074.15	1159.22	338.1	430.27	1115.73	307.15	307.13	1098.22	418.27	88.6	983.17	368.33	-152.67	1038.82
281.57	1074.14	1159.19	338.14	430.23	1115.71	307.1	307.08	1098.1	418.3	88.6	983.14	368.3	-152.72	1038.76
281.35	1074.15	1159.13	338.05	430.23	1115.71	307.05	307.1	1098.09	418.3	88.57	983.12	368.41	-152.81	1038.73
280.99	1073.99	1159.1	338.13	430.25	1115.68	307.17	307.04	1098.14	418.34	88.57	983.09	368.44	-152.81	1038.73
280.72	1073.92	1159.16	338.09	430.13	1115.66	307.11	307.03	1098.08	418.36	88.55	983.07	368.48	-152.86	1038.7
280.54	1073.89	1159.32	338.07	430.15	1115.61	307.12	307.02	1098.09	418.36	88.51	983.06	368.48	-152.84	1038.8
280.46	1073.92	1159.29	338.07	430.11	1115.62	307.09	307.02	1098.05	418.38	88.48	983.06	368.43	-152.82	1038.68
280.39	1073.85	1159.28	338.04	430.09	1115.61	307.14	306.98	1098.06	418.35	88.46	983.04	368.55	-152.97	1038.71
280.38	1073.82	1159.06	338.07	430.14	1115.61	307.11	306.96	1098.05	418.35	88.44	983.05	368.52	-152.91	1038.74
280.6	1073.82	1159.12	338.08	430.11	1115.58	307.15	306.96	1098.11	418.36	88.43	983.05	368.51	-152.9	1038.65
280.71	1073.83	1159.11	338.06	430.07	1115.57	307.18	306.93	1098.14	418.34	88.4	983.07	368.47	-152.89	1038.63
281.07	1073.87	1159.02	338.14	430.04	1115.65	307.12	306.91	1098.07	418.34	88.4	983.07	368.57	-153.07	1038.76
281.31	1073.91	1158.96	338.13	429.99	1115.72	307.13	306.92	1098.15	418.34	88.39	983.12	368.52	-152.97	1038.63
281.63	1073.87	1159.03	338.16	429.98	1115.73	307.15	306.89	1098.18	418.33	88.36	983.11	368.52	-153.04	1038.69
282.08	1073.86	1159.09	338.28	430.08	1115.74	307.17	306.84	1098.17	418.35	88.32	983.16	368.55	-153.02	1038.7
282.37	1073.83	1159.33	338.29	430.01	1115.83	307.26	306.87	1098.35	418.37	88.31	983.18	368.54	-153.06	1038.76
282.56	1073.81	1159.48	338.31	430	1115.9	307.31	306.8	1098.34	418.36	88.3	983.18	368.6	-153.19	1038.75
282.85	1073.95	1159.89	338.32	429.9	1116.01	307.31	306.8	1098.39	418.38	88.27	983.22	368.62	-153.2	1038.74
283.02	1073.75	1160.09	338.5	429.79	1116.12	307.35	306.8	1098.45	418.41	88.25	983.24	368.63	-153.21	1038.77
283.21	1073.85	1160.5	338.45	429.75	1116.13	307.43	306.69	1098.47	418.43	88.22	983.23	368.65	-153.19	1038.75
283.36	1073.54	1160.89	338.58	429.74	1116.16	307.5	306.71	1098.49	418.48	88.16	983.3	368.57	-153.21	1038.67
283.51	1073.54	1161.27	338.67	429.75	1116.22	307.63	306.67	1098.54	418.51	88.13	983.33	368.62	-153.24	1038.68
283.56	1073.53	1161.67	338.68	429.71	1116.21	307.68	306.64	1098.6	418.54	88.12	983.29	368.68	-153.27	1038.81
283.72	1073.46	1161.95	338.82	429.68	1116.33	307.72	306.61	1098.55	418.58	88.12	983.28	368.75	-153.25	1038.8
283.84	1073.34	1162.15	338.96	429.69	1116.34	307.71	306.67	1098.55	418.63	88.1	983.28	368.73	-153.19	1038.71
283.92	1073.42	1162.49	339	429.64	1116.35	307.86	306.52	1098.52	418.66	88.04	983.27	368.72	-153.34	1038.71
283.95	1073.3	1162.53	339.13	429.59	1116.35	307.86	306.57	1098.51	418.7	88.04	983.26	368.7	-153.38	1038.63
284.1	1073.26	1162.49	339.17	429.63	1116.29	307.92	306.54	1098.49	418.73	87.98	983.26	368.72	-153.35	1038.72
284.29	1073.24	1162.55	339.28	429.61	1116.24	308.01	306.55	1098.47	418.77	87.96	983.24	368.77	-153.21	1038.66
284.54	1073.16	1162.46	339.29	429.56	1116.21	308.17	306.55	1098.53	418.8	87.92	983.23	368.78	-153.35	1038.63
284.63	1073.16	1162.24	339.43	429.59	1116.11	308.2	306.53	1098.38	418.84	87.9	983.21	368.78	-153.35	1038.66
284.8	1073.35	1162.11	339.53	429.56	1116.03	308.27	306.53	1098.35	418.81	87.84	983.18	368.77	-153.51	1038.65
285.11	1073.27	1161.74	339.6	429.63	1115.91	308.34	306.54	1098.26	418.84	87.81	983.17	368.79	-153.5	1038.6
285.25	1073.33	1161.26	339.73	429.65	1115.77	308.4	306.57	1098.28	418.84	87.76	983.13	368.78	-153.45	1038.64
285.62	1073.36	1160.77	339.81	429.67	1115.61	308.51	306.61	1098.29	418.86	87.71	983.13	368.8	-153.53	1038.63
285.84	1073.56	1160.31	339.92	429.66	1115.48	308.48	306.67	1098.14	418.89	87.68	983.1	368.77	-153.57	1038.67
286.2	1073.63	1159.57	339.98	429.73	1115.36	308.53	306.66	1098.05	418.89	87.68	983.1	368.78	-153.7	1038.69
286.34	1073.85	1159.01	340.06	429.71	1115.21	308.59	306.71	1097.99	418.91	87.66	983.07	368.69	-153.58	1038.63
286.69	1073.82	1158.28	340.13	429.75	1115.08	308.69	306.71	1097.99	418.93	87.65	983.04	368.73	-153.56	1038.66
286.66	1073.98	1157.7	340.16	429.78	1115.05	308.73	306.73	1097.76	418.94	87.65	983.02	368.73	-153.73	1038.64
286.87	1073.99	1157.24	340.21	429.85	1114.89	308.85	306.7	1097.79	418.93	87.61	983.01	368.73	-153.74	1038.63
287.07	1074.02	1156.89	340.3	429.8	1114.96	308.95	306.71	1097.84	418.96	87.6	982.99	368.85	-153.62	1038.74
287.07	1074.17	1156.64	340.36	429.86	1114.86	308.9	306.75	1097.69	418.96	87.6	982.96	368.8	-153.65	1038.6
287.11	1074.08	1156.6	340.43	429.8	1114.84	309.01	306.76	1097.72	418.97	87.59	982.92	368.67	-153.67	1038.54
287.26	1073.98	1156.68	340.43	429.85	1114.76	309	306.76	1097.69	418.98	87.59	982.9	368.81	-153.65	1038.55
288.38	1073.02	1156.49	340.73	429.63	1114.71	309.37	306.47	1097.64	418.98	87.6	982.86	368.81	-153.63	1038.6
287.27	1074.01	1157.17	340.46	429.86	1114.72	308.99	306.79	1097.58	419	87.59	982.82	368.78	-153.61	1038.58
287.45	1074.12	1157.7	340.49	429.89	1114.66	309.04	306.78	1097.57	419.02	87.62	982.78	368.87	-153.52	1038.61
287.34	1073.98	1157.98	340.44	429.89	1114.68	309.02	306.8	1097.56	419.03	87.63	982.75	368.77	-153.44	1038.53
287.43	1073.9	1158.47	340.46	429.86	1114.69	309.02	306.84	1097.53	419.07	87.66	982.72	368.83	-153.51	1038.46
287.46	1073.76	1158.92	340.46	429.89	1114.74	309.02	306.81	1097.49	419.06	87.67	982.7	368.84	-153.45	1038.61
287.21	1073.81	1159.29	340.39	429.86	1114.7	308.97	306.86	1097.43	419.04	87.7	982.71	368.93	-153.42	1038.63
287.2	1073.78	1159.5	340.38	429.91	1114.75	308.86	306.91	1097.39	419.06	87.7	982.69	368.84	-153.39	1038.53
287.14	1073.82	1159.75	340.33	429.92	1114.65	308.86	306.88	1097.38	419.01	87.73	982.65	368.93	-153.45	1038.64
287.12	1073.79	1159.97	340.28	429.96	1114.64	308.85	306.88	1097.37	418.99	87.76	982.66	368.85	-153.4	1038.59
287.05	1073.75	1159.93	340.26	429.92	1114.58	308.77	306.95	1097.31	418.96	87.76	982.65	368.87	-153.42	1038.64
286.88	1073.88	1159.95	340.22	429.96	1114.53	308.8	306.92	1097.34	418.97	87.74	982.64	368.78	-153.39	1038.46
286.95	1073.73	1159.61	340.12	429.98	1114.54	308.71	306.94	1097.29	418.92	87.77	982.63	368.82	-153.33	1038.54
286.76	1073.8	1159.47	340.07	430.02	1114.51	308.6	306.94	1097.18	418.88	87.78	982.63	368.82	-153.39	1038.69
286.73	1073.97	1159.18	339.98	429.97	1114.4	308.62	306.93	1097.23	418.85	87.8	982.62	368.82	-153.28	1038.6
286.51	1073.98	1158.68	339.96	430.03	1114.44	308.61	306.94	1097.27	418.81	87.81	982.62	368.82	-153.31	1038.58
286.29	1074.08	1158.3	339.87	430.06	1114.31	308.47	306.92	1097.13	418.77	87.82	982.61	368.78	-153.37	1038.63
286.1	1074.03	1157.86	339.67	430.08	1114.26	308.42	306.94	1097.15	418.71	87.83	982.57	368.76	-153.33	1038.55
285.76	1074.04	1157.45	339.59	430.09	1114.23	308.23	307.01	1097.06	418.68	87.82	982.57	368.78	-153.35	1038.7
285.52	1074.17	1157.19	339.47	430.12	1114.14	308.22	306.99	1097.09	418.63	87.8	982.54	368.69	-153.22	1038.51
285.12	1074.11	1156.77	339.33	430.16	1114.06	308.13	307.02	1097.06	418.58	87.84	982.52	368.71	-153.23	1038.55
284.7	1074.16	1156.59	339.26	430.15	1114	308.02	306.99	1096.92	418.56	87.87	982.5	368.72	-153.26	1038.72
284.26	1074.17	1156.44	339.07	430.19	1113.95	307.96	306.99	1096.99	418.51	87.89	982.51	368.67	-153.28	1038.57
283.86	1074.09	1156.29	338.97	430.21	1113.87	307.89	306.99	1096.94	418.47	87.91	982.47	368.6	-153.23	1038.62
283.35	1074.08	1156.3	338.87	430.24	1113.93	307.82	306.97	1096.96	418.46	87.92	982.49	368.7	-153.23	1038.64
283.04	1074.05	1156.41	338.85	430.17	1113.94	307.76	307.01	1096.93	418.41	87.94	982.47	368.64	-153.22	1038.67
282.63	1073.9	1156.41	338.75	430.22	1113.98	307.74	307.01	1096.96	418.37	87.98	982.43	368.62	-153.2	1038.53
282.36	1074.01	1156.75	338.72	430.22	1113.93	307.73	306.97	1096.98	418.34	87.99	982.41	368.59	-153.18	1038.55
282.31	1073.9	1156.92	338.64	430.2	1114.02	307.65	306.99	1096.99	418.31	88	982.43	368.61	-153.22	1038.54
282.22	1073.87	1157.32	338.57	430.16	1114.04	307.59	307.01	1096.95	418.29	88.04	982.4	368.64	-153.22	1038.54
282.29	1073.94	1157.56	338.55	430.14	1114.12	307.56	307.02	1096.93	418.24	88.05	982.4	368.6	-153.17	1038.51
282.48	1073.91	1158.05	338.43	430.21	1114.07	307.55	306.97	1096.93	418.25	88.08	982.39	368.62	-153.21	1038.59
282.69	1073.8	1158.39	338.44	430.15	1114.11	307.51	307	1096.9	418.19	88.09	982.36	368.56	-153	1038.45
282.86	1073.83	1158.7	338.56	430.17	1114.17	307.54	307.02	1096.94	418.21	88.09	982.35	368.68	-153.12	1038.67
283.05	1073.76	1159.04	338.46	430.15	1114.15	307.5	306.98	1096.91	418.17	88.1	982.34	368.58	-153.09	1038.53
283.35	1073.66	1159.23	338.43	430.12	1114.11	307.5	307.04	1096.92	418.15	88.11	982.32	368.6	-153.17	1038.61
283.55	1073.84	1159.5	338.45	430.13	1114.18	307.42	307.03	1096.83	418.14	88.09	982.3	368.59	-153.03	1038.56
283.65	1073.8	1159.54	338.51	430.11	1114.2	307.44	307	1096.87	418.12	88.08	982.27	368.71	-152.99	1038.58
283.85	1073.67	1159.49	338.48	430.06	1114.1	307.45	307.01	1096.87	418.12	88.06	982.27	368.66	-153.13	1038.62
283.93	1073.75	1159.38	338.46	430.08	1113.99	307.42	306.99	1096.81	418.13	88.03	982.26	368.53	-153.25	1038.43
283.86	1073.83	1159.22	338.55	430.11	1114.01	307.5	306.92	1096.83	418.15	88.01	982.24	368.59	-153.19	1038.5
283.87	1073.86	1159.07	338.58	430.14	1113.96	307.48	306.95	1096.77	418.18	87.98	982.22	368.59	-153.17	1038.52
283.92	1073.8	1158.51	338.6	430.07	1113.98	307.42	306.96	1096.73	418.15	87.97	982.18	368.6	-153.13	1038.5
283.89	1073.83	1158.26	338.59	430.06	1113.93	307.44	306.94	1096.69	418.19	87.96	982.2	368.6	-153.27	1038.55
283.75	1073.86	1157.97	338.66	430.03	1113.87	307.58	306.87	1096.78	418.21	87.92	982.15	368.62	-153.28	1038.56
283.84	1073.78	1157.67	338.6	430.04	1113.8	307.61	306.84	1096.73	418.21	87.91	982.13	368.64	-153.26	1038.62
283.71	1073.79	1157.48	338.69	430.08	1113.79	307.63	306.85	1096.72	418.23	87.86	982.14	368.67	-153.23	1038.59
283.76	1073.82	1157.35	338.7	430.03	1113.72	307.6	306.82	1096.67	418.27	87.83	982.14	368.59	-153.19	1038.47
283.7	1073.78	1157.26	338.76	430	1113.71	307.59	306.89	1096.68	418.28	87.81	982.14	368.57	-153.34	1038.56
283.68	1073.8	1157.16	338.73	430.03	1113.63	307.65	306.84	1096.69	418.31	87.75	982.13	368.6	-153.37	1038.56
283.84	1073.78	1157.22	338.89	429.99	1113.57	307.72	306.78	1096.61	418.34	87.72	982.13	368.6	-153.43	1038.58
284	1073.71	1157.25	338.84	429.92	1113.59	307.77	306.82	1096.66	418.37	87.69	982.13	368.62	-153.37	1038.48
284.2	1073.73	1157.43	339	429.95	1113.56	307.8	306.8	1096.62	418.4	87.68	982.09	368.68	-153.54	1038.63
284.43	1073.69	1157.61	339.07	429.92	1113.61	307.92	306.73	1096.61	418.4	87.68	982.08	368.71	-153.37	1038.69
284.75	1073.61	1157.7	339.15	429.86	1113.62	307.92	306.77	1096.59	418.46	87.62	982.09	368.68	-153.43	1038.58
284.92	1073.6	1157.83	339.23	429.84	1113.64	307.95	306.76	1096.58	418.49	87.59	982.1	368.73	-153.5	1038.58
285.11	1073.77	1158.15	339.32	429.77	1113.73	308.01	306.72	1096.55	418.52	87.54	982.13	368.71	-153.48	1038.55
285.31	1073.64	1158.34	339.41	429.72	1113.78	308.11	306.67	1096.68	418.55	87.53	982.16	368.66	-153.6	1038.5
285.66	1073.47	1158.54	339.49	429.74	1113.82	308.19	306.66	1096.67	418.61	87.47	982.19	368.6	-153.58	1038.41
285.95	1073.44	1158.81	339.54	429.65	1113.88	308.26	306.65	1096.8	418.69	87.45	982.25	368.69	-153.66	1038.5
286.42	1073.42	1159.2	339.63	429.67	1113.97	308.27	306.63	1096.77	418.71	87.43	982.28	368.63	-153.71	1038.4
286.74	1073.36	1159.41	339.66	429.6	1114.12	308.32	306.61	1096.85	418.73	87.45	982.31	368.72	-153.68	1038.49
286.89	1073.41	1159.64	339.79	429.62	1114.2	308.4	306.58	1096.98	418.79	87.42	982.4	368.77	-153.73	1038.51
287.04	1073.34	1159.88	339.84	429.62	1114.28	308.42	306.52	1096.92	418.8	87.42	982.44	368.75	-153.62	1038.49
287.18	1073.35	1160.02	339.82	429.54	1114.35	308.45	306.52	1097.02	418.87	87.4	982.48	368.79	-153.59	1038.53
287.27	1073.32	1160.29	339.88	429.55	1114.46	308.54	306.44	1097.08	418.87	87.4	982.49	368.79	-153.87	1038.58
287.41	1073.29	1160.59	339.87	429.53	1114.52	308.53	306.45	1097.12	418.91	87.37	982.56	368.82	-153.69	1038.49
287.43	1073.2	1160.76	339.94	429.45	1114.63	308.56	306.41	1097.14	418.93	87.38	982.58	368.8	-153.81	1038.54
287.43	1073.17	1160.93	339.98	429.45	1114.61	308.61	306.4	1097.25	418.97	87.31	982.63	368.84	-153.9	1038.56
287.39	1073.06	1161.1	339.96	429.42	1114.65	308.7	306.41	1097.38	418.99	87.33	982.61	368.85	-153.81	1038.52
287.3	1073.06	1161.3	339.99	429.38	1114.78	308.71	306.31	1097.33	419.02	87.29	982.63	368.87	-153.88	1038.44
287.1	1073	1161.3	340	429.36	1114.77	308.73	306.32	1097.43	419.02	87.24	982.66	368.96	-153.88	1038.59
286.96	1072.92	1161.38	340.07	429.29	1114.9	308.72	306.28	1097.45	419.04	87.23	982.68	368.9	-153.87	1038.56
286.85	1073.02	1161.3	340.03	429.33	1114.9	308.7	306.25	1097.47	419.05	87.21	982.69	368.99	-154.06	1038.58
286.73	1072.8	1161.17	340.02	429.24	1114.88	308.73	306.21	1097.53	419.06	87.21	982.7	369.03	-153.9	1038.58
286.66	1072.86	1161.2	340.03	429.2	1114.93	308.75	306.16	1097.54	419.08	87.19	982.7	368.95	-153.96	1038.41
286.66	1072.87	1161.06	339.96	429.25	1114.91	308.73	306.18	1097.53	419.08	87.15	982.74	369.13	-153.97	1038.61
286.61	1072.92	1161.02	339.93	429.14	1114.91	308.66	306.14	1097.47	419.04	87.13	982.71	369.04	-153.98	1038.61
286.58	1072.8	1160.86	339.9	429.17	1114.94	308.74	306.12	1097.65	419.04	87.13	982.75	369.14	-153.95	1038.66
286.6	1072.81	1160.9	339.87	429.22	1114.87	308.7	306.1	1097.59	419.04	87.12	982.77	369.14	-154.03	1038.63
286.48	1072.94	1160.9	339.85	429.19	1114.96	308.69	306.08	1097.76	419.05	87.12	982.78	369.11	-153.93	1038.58
286.32	1072.84	1160.73	339.86	429.11	1114.9	308.61	306.05	1097.66	419.05	87.1	982.76	369.04	-153.96	1038.47
286.24	1072.84	1160.66	339.81	429.12	1114.97	308.64	306.05	1097.72	419.02	87.13	982.74	369.09	-154.12	1038.58
285.88	1072.84	1160.7	339.74	429.08	1114.93	308.59	306.02	1097.7	419.02	87.09	982.7	369.11	-153.98	1038.58
285.77	1072.75	1160.68	339.69	429.11	1114.91	308.59	306	1097.76	419.04	87.11	982.71	369.19	-154.15	1038.63
285.48	1072.81	1160.66	339.66	429.11	1114.92	308.45	305.96	1097.59	419.04	87.12	982.66	369.13	-153.88	1038.53
285.28	1072.62	1160.63	339.58	429.1	1114.89	308.46	305.98	1097.61	419.04	87.12	982.66	369.16	-154.01	1038.61
285.01	1072.67	1160.73	339.57	429.09	1114.86	308.48	306.02	1097.47	419.06	87.15	982.64	369.19	-154.07	1038.61
284.77	1072.66	1160.83	339.58	429.12	1114.83	308.51	306.03	1097.48	419.06	87.15	982.64	369.11	-153.99	1038.52
284.47	1072.7	1160.87	339.58	429.17	1114.76	308.44	306.06	1097.43	419.04	87.16	982.66	369.19	-154.07	1038.58
284.4	1072.73	1160.96	339.55	429.2	1114.74	308.48	306.08	1097.44	419.03	87.17	982.64	369.08	-153.93	1038.44
284.32	1072.68	1160.96	339.53	429.22	1114.68	308.46	306.11	1097.36	419.01	87.17	982.66	369.09	-153.95	1038.71
284.16	1072.73	1160.82	339.48	429.27	1114.63	308.47	306.12	1097.38	418.97	87.17	982.68	369.08	-153.92	1038.56
284.13	1072.8	1160.61	339.48	429.32	1114.63	308.49	306.15	1097.38	418.95	87.18	982.69	369.09	-153.93	1038.59
284.23	1072.74	1160.32	339.54	429.3	1114.56	308.46	306.16	1097.34	418.9	87.19	982.69	369.06	-153.96	1038.7
284.27	1072.83	1159.95	339.44	429.37	1114.58	308.48	306.18	1097.41	418.91	87.2	982.69	369.04	-153.95	1038.6
284.32	1072.95	1159.63	339.4	429.38	1114.53	308.41	306.2	1097.32	418.85	87.19	982.69	369	-154	1038.59
284.38	1073.08	1159.24	339.37	429.36	1114.52	308.36	306.17	1097.33	418.85	87.19	982.69	369.01	-153.87	1038.63
284.53	1073.11	1158.92	339.34	429.41	1114.45	308.36	306.15	1097.39	418.84	87.21	982.69	368.99	-153.89	1038.69
284.58	1073.16	1158.71	339.31	429.34	1114.56	308.3	306.17	1097.31	418.83	87.19	982.71	369.07	-153.95	1038.68
284.7	1073.14	1158.55	339.25	429.39	1114.5	308.32	306.16	1097.41	418.79	87.18	982.71	369.04	-154.03	1038.69
284.64	1073.11	1158.45	339.22	429.35	1114.52	308.26	306.15	1097.33	418.77	87.18	982.7	369	-153.91	1038.8
284.57	1073.08	1158.62	339.21	429.34	1114.48	308.22	306.15	1097.35	418.75	87.18	982.73	368.89	-153.98	1038.55
284.44	1073.06	1158.86	339.18	429.35	1114.48	308.19	306.18	1097.38	418.71	87.17	982.73	368.98	-154.06	1038.75
284.16	1073.09	1159.12	339.15	429.36	1114.48	308.18	306.14	1097.34	418.69	87.17	982.74	368.83	-154.03	1038.65
284.19	1072.92	1159.4	339.11	429.3	1114.47	308.1	306.15	1097.31	418.65	87.15	982.74	368.8	-153.92	1038.67
284.04	1072.95	1159.59	338.99	429.31	1114.53	308.04	306.14	1097.48	418.63	87.15	982.78	368.69	-154.06	1038.72
283.91	1072.9	1159.77	339	429.29	1114.57	307.99	306.16	1097.49	418.59	87.12	982.83	368.64	-154.12	1038.7
283.89	1072.8	1159.92	338.96	429.36	1114.58	307.93	306.12	1097.51	418.56	87.13	982.85	368.7	-154.18	1038.86
283.83	1072.82	1160	338.88	429.24	1114.68	307.86	306.09	1097.54	418.53	87.11	982.89	368.57	-154.27	1038.76
283.86	1072.76	1160.12	338.85	429.17	1114.77	307.85	306.1	1097.56	418.5	87.12	982.88	368.62	-154.08	1038.78
283.9	1072.71	1160.18	338.82	429.18	1114.83	307.82	306.04	1097.66	418.46	87.1	982.9	368.58	-154.17	1038.74
283.88	1072.65	1160.18	338.76	429.15	1114.87	307.75	305.97	1097.62	418.44	87.07	982.91	368.55	-154.27	1038.81
283.82	1072.64	1160.27	338.67	429.15	1114.89	307.75	305.97	1097.79	418.38	87.07	982.98	368.55	-154.15	1038.9
283.82	1072.7	1160.21	338.63	429.08	1114.96	307.63	305.92	1097.77	418.37	87.06	982.99	368.5	-154.17	1038.9
283.69	1072.66	1160.42	338.53	429.07	1115	307.58	305.9	1097.82	418.33	87.04	983.05	368.38	-154.16	1038.75
283.52	1072.73	1160.52	338.52	429.06	1114.99	307.53	305.9	1097.75	418.28	87.05	983.05	368.26	-154.18	1038.76
283.36	1072.58	1160.62	338.43	429.05	1115.07	307.47	305.89	1097.78	418.25	87	983.1	368.26	-154.33	1038.84
283.35	1072.5	1160.69	338.36	429	1115.04	307.41	305.85	1097.74	418.21	86.99	983.09	368.25	-154.22	1038.93
283.1	1072.53	1160.88	338.3	429.03	1115.09	307.38	305.79	1097.71	418.16	87.01	983.13	368.17	-154.25	1038.88
283.03	1072.47	1160.92	338.27	429.01	1115.05	307.34	305.84	1097.76	418.07	87.01	983.11	368.1	-154.22	1038.84
282.86	1072.52	1160.96	338.19	429.02	1115.01	307.26	305.86	1097.69	418.04	86.98	983.14	368.13	-154.26	1039.01
282.9	1072.48	1161.01	338.12	428.99	1114.98	307.21	305.86	1097.65	418.02	86.96	983.13	367.91	-154.36	1038.8
282.74	1072.51	1160.83	338.15	429.06	1114.86	307.25	305.8	1097.69	417.93	86.94	983.12	367.99	-154.3	1038.96
282.8	1072.52	1160.64	337.97	429.04	1114.85	307.19	305.82	1097.68	417.84	86.93	983.12	367.93	-154.22	1038.87
282.75	1072.59	1160.52	337.94	429.05	1114.79	306.97	305.88	1097.5	417.81	86.91	983.09	367.91	-154.25	1038.93
282.8	1072.7	1160.32	337.87	428.99	1114.65	306.97	305.82	1097.45	417.73	86.9	983.06	367.89	-154.29	1039.05
282.89	1072.64	1159.93	337.78	429.03	1114.56	306.88	305.86	1097.48	417.68	86.88	983.04	367.82	-154.19	1038.94
282.89	1072.68	1159.62	337.66	429.04	1114.49	306.75	305.89	1097.39	417.61	86.84	983.04	367.76	-154.26	1039.05
282.69	1072.67	1159.12	337.56	429.11	1114.31	306.65	305.85	1097.22	417.53	86.84	982.98	367.68	-154.27	1038.99
282.56	1072.69	1158.79	337.37	429.08	1114.14	306.52	305.89	1097.12	417.46	86.8	982.97	367.63	-154.33	1038.94
282.12	1072.76	1158.18	337.22	429.12	1114.01	306.46	305.89	1097.08	417.39	86.78	982.91	367.64	-154.26	1039.05
281.78	1072.85	1157.83	337.11	429.08	1113.84	306.33	305.88	1096.97	417.31	86.77	982.84	367.54	-154.42	1039.04
281.28	1072.95	1157.34	336.99	429.1	1113.71	306.2	305.9	1096.88	417.22	86.77	982.8	367.56	-154.39	1039.1
280.85	1072.69	1156.72	336.89	429.11	1113.63	306.09	305.88	1096.81	417.16	86.74	982.79	367.5	-154.44	1038.93
280.25	1072.75	1156.23	336.76	429.09	1113.51	306	305.82	1096.69	417.11	86.72	982.79	367.3	-154.33	1038.83
279.81	1072.8	1155.82	336.63	429.12	1113.36	305.84	305.86	1096.61	417	86.71	982.75	367.44	-154.43	1039.1
279.45	1072.9	1155.54	336.51	429.13	1113.35	305.72	305.86	1096.53	416.96	86.7	982.72	367.41	-154.41	1039.08
279.21	1072.8	1155.12	336.45	429.08	1113.29	305.69	305.82	1096.56	416.89	86.7	982.69	367.29	-154.44	1039.01
278.8	1072.77	1154.99	336.3	429.08	1113.3	305.61	305.79	1096.58	416.83	86.71	982.68	367.21	-154.39	1038.93
278.81	1072.77	1154.84	336.26	429.11	1113.24	305.54	305.79	1096.6	416.78	86.7	982.66	367.2	-154.45	1039.01
278.7	1072.76	1154.85	336.14	429.09	1113.29	305.47	305.74	1096.6	416.73	86.7	982.67	367.12	-154.49	1038.98
278.61	1072.65	1154.86	336	429.04	1113.32	305.36	305.74	1096.6	416.7	86.67	982.73	367.14	-154.52	1039.03
278.65	1072.73	1155.17	336.02	429.04	1113.39	305.35	305.66	1096.71	416.66	86.67	982.76	367.07	-154.44	1039.05
278.73	1072.83	1155.58	336	428.98	1113.49	305.3	305.67	1096.64	416.63	86.68	982.78	366.95	-154.5	1039.05
278.95	1072.68	1155.99	335.95	429	1113.53	305.29	305.64	1096.71	416.59	86.68	982.83	366.87	-154.54	1038.96
279.08	1072.62	1156.48	335.97	428.98	1113.72	305.24	305.63	1096.76	416.57	86.68	982.88	366.91	-154.48	1039.02
279.39	1072.47	1157.02	335.95	428.9	1113.87	305.26	305.61	1096.88	416.55	86.68	982.9	366.85	-154.61	1039.12
279.77	1072.42	1157.68	335.86	428.86	1113.96	305.17	305.62	1096.86	416.53	86.67	982.96	366.83	-154.56	1039.09
280.04	1072.37	1158.28	335.94	428.84	1114.08	305.25	305.59	1097.02	416.54	86.62	983.05	366.78	-154.58	1039.07
280.32	1072.36	1158.87	335.97	428.8	1114.27	305.22	305.56	1097.21	416.49	86.63	983.09	366.73	-154.7	1039.19
280.7	1072.26	1159.34	335.98	428.78	1114.35	305.21	305.51	1097.21	416.47	86.61	983.11	366.69	-154.68	1039.02
280.96	1072.3	1159.94	336.05	428.71	1114.48	305.22	305.5	1097.34	416.48	86.59	983.16	366.66	-154.65	1039.08
281.23	1072.14	1160.33	335.99	428.67	1114.57	305.24	305.45	1097.42	416.46	86.58	983.18	366.69	-154.63	1039.17
281.59	1072.16	1160.82	336.03	428.63	1114.64	305.17	305.46	1097.46	416.45	86.55	983.25	366.61	-154.66	1039.2
281.62	1072.15	1161.1	336.06	428.55	1114.74	305.16	305.45	1097.49	416.47	86.51	983.29	366.64	-154.87	1039.22
281.8	1071.96	1161.28	336.07	428.49	1114.84	305.2	305.37	1097.56	416.45	86.47	983.31	366.64	-154.7	1039.11
281.82	1071.97	1161.46	336.12	428.45	1114.9	305.25	305.27	1097.59	416.45	86.44	983.34	366.56	-154.88	1039.27
281.7	1071.9	1161.47	336.05	428.39	1114.9	305.24	305.25	1097.61	416.46	86.4	983.36	366.59	-154.81	1039.13
281.51	1071.88	1161.42	336.05	428.33	1114.88	305.25	305.24	1097.63	416.47	86.35	983.34	366.58	-154.94	1039.11
281.32	1071.79	1161.31	336.13	428.33	1114.91	305.22	305.19	1097.6	416.49	86.31	983.33	366.55	-155.07	1039.16
281.02	1071.75	1161.26	336.07	428.31	1114.86	305.3	305.15	1097.61	416.49	86.25	983.31	366.54	-154.99	1039.08
280.7	1071.8	1161.04	336.14	428.22	1114.83	305.28	305.16	1097.58	416.52	86.21	983.33	366.56	-154.95	1039.1
280.55	1071.7	1160.84	336.13	428.25	1114.8	305.34	305.05	1097.53	416.51	86.19	983.28	366.55	-155.05	1039.13
280.27	1071.63	1160.51	336.16	428.2	1114.75	305.33	305.06	1097.56	416.51	86.14	983.25	366.65	-155.17	1039.17
280.16	1071.7	1160.33	336.18	428.19	1114.66	305.35	305	1097.49	416.52	86.12	983.22	366.61	-155.03	1039.09
280.12	1071.69	1159.9	336.24	428.18	1114.65	305.34	304.98	1097.4	416.52	86.07	983.18	366.56	-155.21	1039.13
280.26	1071.63	1159.66	336.27	428.16	1114.59	305.37	304.98	1097.4	416.52	86.02	983.13	366.56	-155.15	1039.12
280.37	1071.67	1159.45	336.21	428.1	1114.51	305.37	304.95	1097.33	416.57	85.97	983.13	366.58	-155.2	1039.11
280.49	1071.65	1159.19	336.18	428.09	1114.4	305.49	304.93	1097.23	416.58	85.95	983.1	366.63	-155.27	1039.09
280.65	1071.67	1159.05	336.2	428.05	1114.33	305.48	304.9	1097.14	416.59	85.88	983.1	366.58	-155.23	1039.04
280.93	1071.72	1158.93	336.29	428.07	1114.27	305.5	304.87	1097.14	416.61	85.85	983.05	366.67	-155.29	1039.13
281.24	1071.63	1158.88	336.32	428.05	1114.28	305.51	304.82	1097.03	416.6	85.79	983.08	366.56	-155.22	1039.04
281.53	1071.62	1158.86	336.39	427.98	1114.22	305.5	304.8	1096.94	416.62	85.73	983.05	366.59	-155.29	1039.06
281.75	1071.55	1158.74	336.41	427.93	1114.11	305.52	304.8	1096.9	416.62	85.7	983.02	366.62	-155.3	1039.07
281.96	1071.63	1158.77	336.53	427.94	1114.09	305.58	304.81	1096.87	416.62	85.67	982.99	366.62	-155.44	1039.04
282.23	1071.5	1158.79	336.57	427.9	1114.11	305.73	304.75	1096.96	416.63	85.61	982.98	366.66	-155.45	1039
282.39	1071.54	1158.88	336.64	427.86	1114.03	305.7	304.72	1096.86	416.63	85.59	982.97	366.64	-155.43	1039.01
282.67	1071.54	1158.92	336.74	427.85	1114.04	305.73	304.7	1096.84	416.66	85.57	982.94	366.74	-155.63	1039.07
282.69	1071.58	1158.85	336.71	427.82	1114.06	305.83	304.67	1096.93	416.71	85.53	982.92	366.64	-155.59	1038.99
282.76	1071.46	1158.73	336.72	427.79	1114.05	305.83	304.64	1096.87	416.73	85.5	982.89	366.76	-155.64	1039.05
282.66	1071.48	1158.67	336.75	427.76	1114.05	305.81	304.58	1096.83	416.75	85.45	982.9	366.81	-155.54	1038.98
282.74	1071.37	1158.77	336.79	427.68	1114.01	305.87	304.51	1096.83	416.81	85.41	982.91	366.77	-155.67	1038.93
282.62	1071.33	1158.82	336.84	427.62	1114.06	305.91	304.49	1096.88	416.81	85.38	982.92	366.86	-155.89	1039.04
282.49	1071.32	1159.01	336.82	427.62	1114.09	305.95	304.47	1096.9	416.84	85.32	982.93	366.83	-155.84	1038.94
282.35	1071.23	1159.07	336.86	427.58	1114.04	305.93	304.39	1096.79	416.86	85.28	982.93	366.91	-155.96	1039.07
282.2	1071.11	1159.13	336.87	427.54	1114.07	306.02	304.34	1096.93	416.87	85.23	982.92	366.94	-155.86	1039.12
282.04	1071.06	1159.17	336.92	427.44	1114.09	305.97	304.3	1096.86	416.89	85.18	982.92	366.94	-155.92	1038.98
281.94	1070.94	1159.17	336.86	427.42	1114.06	306.05	304.23	1096.91	416.88	85.12	982.94	366.97	-156.09	1038.97
281.94	1070.86	1159.24	336.87	427.35	1114.07	306.04	304.17	1096.94	416.91	85.09	982.93	366.95	-156.01	1039.04
281.86	1070.91	1159.13	336.92	427.28	1114.14	306.11	304.13	1097.04	416.92	85.02	982.96	367.02	-156.13	1039.02
281.89	1070.75	1159.1	336.97	427.21	1114.18	306.12	304.04	1097.06	416.96	84.98	982.95	367.08	-156.22	1039.08
281.94	1070.83	1159.14	336.93	427.17	1114.2	306.03	303.99	1097	417	84.92	982.97	367.03	-156.26	1039.01
282.05	1070.72	1159.1	336.88	427.13	1114.18	306.05	303.92	1097.06	416.98	84.88	982.96	367.05	-156.22	1039.01
282.01	1070.7	1159.06	336.89	427.1	1114.25	306.09	303.86	1097.08	416.98	84.86	982.99	367.17	-156.33	1039.09
282.05	1070.75	1159.26	336.91	426.99	1114.3	305.95	303.86	1097.14	416.99	84.81	983.02	367.16	-156.36	1039.05
282.19	1070.63	1159.4	336.84	427.01	1114.3	305.98	303.76	1097.21	417	84.77	983.03	367.14	-156.47	1039.04
282.16	1070.36	1159.46	336.83	426.88	1114.39	305.98	303.75	1097.27	417.01	84.72	983.04	367.23	-156.63	1039.13
282.14	1070.4	1159.63	336.82	426.85	1114.43	305.97	303.7	1097.35	417	84.68	983.06	367.16	-156.62	1039.04
282.11	1070.35	1159.83	336.81	426.88	1114.43	305.94	303.62	1097.33	417.01	84.66	983.09	367.21	-156.51	1039.06
282.02	1070.41	1160.05	336.77	426.78	1114.45	305.97	303.6	1097.37	417.02	84.62	983.12	367.23	-156.73	1039.09
281.97	1070.24	1160.13	336.82	426.81	1114.53	305.95	303.52	1097.42	417.01	84.59	983.12	367.25	-156.73	1039.03
282	1070.18	1160.28	336.82	426.63	1114.63	305.93	303.53	1097.47	417.02	84.58	983.16	367.25	-156.66	1039.09
281.95	1070.2	1160.51	336.75	426.57	1114.68	305.9	303.5	1097.45	417.01	84.54	983.15	367.35	-156.84	1039.14
281.88	1070.05	1160.69	336.77	426.55	1114.71	305.96	303.43	1097.52	417.02	84.52	983.17	367.34	-156.77	1039.11
281.82	1070	1160.73	336.81	426.55	1114.75	305.95	303.38	1097.52	417.04	84.5	983.15	367.37	-156.87	1039.08
281.87	1069.99	1160.92	336.78	426.54	1114.78	305.95	303.33	1097.54	417.03	84.48	983.12	367.39	-156.81	1039.07
281.87	1069.96	1160.92	336.75	426.47	1114.73	305.89	303.38	1097.51	417.05	84.46	983.12	367.45	-156.94	1039.04
281.8	1069.88	1160.89	336.73	426.41	1114.69	305.87	303.3	1097.48	417.06	84.43	983.09	367.48	-156.97	1039.03
281.96	1069.88	1160.91	336.73	426.4	1114.7	305.89	303.27	1097.5	417.03	84.41	983.07	367.43	-156.92	1038.9
282	1069.77	1160.76	336.74	426.41	1114.65	305.9	303.25	1097.5	417.02	84.38	983.06	367.48	-157.04	1039.03
281.99	1069.85	1160.74	336.73	426.29	1114.62	305.87	303.21	1097.43	417.02	84.38	983	367.51	-156.96	1038.98
282.13	1069.85	1160.76	336.65	426.35	1114.61	305.87	303.19	1097.43	417.02	84.32	983	367.46	-157.06	1038.93
282.12	1069.82	1160.54	336.68	426.29	1114.55	305.83	303.15	1097.32	417.03	84.28	983	367.58	-157.04	1038.99
282.09	1069.88	1160.5	336.7	426.26	1114.51	305.86	303.12	1097.32	417	84.26	982.95	367.55	-157.21	1038.98
281.99	1069.77	1160.28	336.71	426.24	1114.44	305.79	303.17	1097.3	417.01	84.22	982.92	367.59	-157.24	1038.95
282.24	1069.85	1160.18	336.66	426.27	1114.32	305.76	303.09	1097.15	417.01	84.18	982.88	367.58	-157.09	1038.91
282.09	1069.98	1160.03	336.65	426.26	1114.27	305.86	303.1	1097.22	416.96	84.18	982.83	367.63	-157.23	1038.99
282.06	1069.86	1159.6	336.7	426.28	1114.23	305.86	303.13	1097.21	416.97	84.14	982.84	367.65	-157.18	1038.98
282.08	1069.88	1159.32	336.7	426.22	1114.14	305.83	303.07	1097.11	417	84.1	982.84	367.63	-157.26	1038.94
282.15	1069.82	1158.97	336.72	426.26	1114.11	305.89	303.04	1097.16	416.97	84.1	982.77	367.56	-157.27	1038.94
281.97	1069.97	1158.87	336.66	426.26	1114.06	305.82	303.1	1097.08	417	84.08	982.78	367.58	-157.33	1038.93
282.04	1070.06	1158.65	336.75	426.26	1114.1	305.97	303.05	1097.1	417	84.06	982.76	367.6	-157.4	1038.98
281.93	1070.17	1158.49	336.73	426.22	1114.02	305.92	303.07	1097.05	417	84.07	982.75	367.61	-157.31	1038.93
281.84	1069.91	1158.24	336.71	426.28	1113.97	305.95	303.03	1096.9	417.03	84.05	982.75	367.66	-157.41	1038.95
281.85	1069.96	1158.31	336.81	426.26	1113.97	305.95	303.04	1097.04	417.02	84.05	982.72	367.6	-157.41	1038.97
281.84	1069.88	1158.24	336.83	426.22	1113.97	305.98	303.03	1096.97	417.05	84.02	982.75	367.64	-157.4	1038.88
281.78	1069.93	1158.25	336.85	426.21	1113.96	306.09	303.04	1096.97	417.06	83.99	982.76	367.65	-157.33	1038.93
281.82	1069.94	1158.4	336.9	426.2	1113.99	306.06	303.04	1097.02	417.07	83.98	982.76	367.63	-157.35	1039
281.99	1069.96	1158.56	336.95	426.25	1113.98	306.14	303.04	1097.13	417.07	83.99	982.77	367.64	-157.31	1038.87
282.13	1069.98	1158.64	337.07	426.2	1114.01	306.19	303.06	1096.99	417.09	83.96	982.79	367.63	-157.37	1038.9
282.38	1069.79	1158.83	337.07	426.24	1114.04	306.17	303.05	1097.1	417.1	83.96	982.8	367.67	-157.49	1038.99
282.69	1069.93	1158.99	337.08	426.26	1114.05	306.2	303.02	1097.12	417.1	83.98	982.84	367.6	-157.53	1038.86
282.91	1069.82	1159.14	337.14	426.18	1114.19	306.3	303.02	1097.24	417.11	83.96	982.84	367.7	-157.38	1038.95
283.16	1070.01	1159.36	337.16	426.18	1114.2	306.24	303	1097.22	417.13	83.93	982.87	367.68	-157.53	1038.97
283.41	1069.91	1159.42	337.2	426.16	1114.3	306.36	302.95	1097.32	417.14	83.96	982.87	367.62	-157.47	1038.97
283.56	1069.86	1159.61	337.28	426.18	1114.35	306.36	302.97	1097.4	417.17	83.97	982.91	367.64	-157.46	1038.98
283.69	1069.8	1159.83	337.28	426.14	1114.39	306.39	302.93	1097.47	417.17	83.96	982.93	367.65	-157.45	1038.92
284.59	1069.17	1159.75	337.53	425.88	1114.49	306.69	302.66	1097.55	417.17	83.93	982.98	367.67	-157.54	1038.98
283.68	1069.84	1160.35	337.25	426.03	1114.47	306.34	302.96	1097.45	417.2	83.94	983.01	367.6	-157.53	1038.96
283.71	1069.67	1160.4	337.27	426.05	1114.62	306.36	302.95	1097.5	417.22	83.92	983.02	367.68	-157.49	1038.99
283.64	1069.65	1160.67	337.22	425.99	1114.63	306.33	302.9	1097.42	417.23	83.93	983.02	367.64	-157.53	1038.92
283.6	1069.57	1160.91	337.23	425.93	1114.69	306.31	302.86	1097.47	417.24	83.91	983.02	367.68	-157.47	1038.92
283.59	1069.6	1161.17	337.21	425.96	1114.7	306.26	302.85	1097.43	417.27	83.93	982.98	367.75	-157.57	1039.02
283.46	1069.41	1161.37	337.16	425.96	1114.65	306.25	302.83	1097.4	417.26	83.89	982.94	367.7	-157.48	1038.93
283.47	1069.54	1161.61	337.06	425.9	1114.57	306.16	302.78	1097.21	417.26	83.92	982.87	367.7	-157.53	1039
283.06	1069.28	1161.52	337	425.93	1114.5	306.13	302.76	1097.16	417.26	83.88	982.83	367.7	-157.47	1038.88
282.92	1069.26	1161.46	336.97	425.87	1114.4	306.12	302.75	1097.12	417.27	83.87	982.78	367.7	-157.52	1038.92
282.73	1069.31	1161.36	336.95	425.87	1114.3	306.09	302.77	1097.1	417.27	83.87	982.7	367.72	-157.51	1038.85
282.45	1069.33	1161.09	336.82	425.93	1114.14	306.07	302.83	1096.9	417.28	83.87	982.6	367.78	-157.54	1038.86
282.2	1069.29	1160.77	336.78	425.93	1114.09	306.09	302.72	1096.79	417.25	83.87	982.51	367.77	-157.43	1038.84
281.92	1069.43	1160.48	336.7	425.94	1113.97	306.04	302.75	1096.76	417.28	83.89	982.45	367.78	-157.46	1038.85
281.55	1069.41	1160.05	336.67	425.96	1113.87	306.04	302.73	1096.64	417.29	83.89	982.37	367.74	-157.48	1038.72
281.31	1069.46	1159.6	336.67	426	1113.72	305.97	302.74	1096.53	417.26	83.9	982.29	367.79	-157.43	1038.73
281.02	1069.43	1159.12	336.56	426.01	1113.58	305.92	302.73	1096.44	417.24	83.9	982.25	367.78	-157.45	1038.75
280.88	1069.6	1158.95	336.56	426.05	1113.5	305.94	302.81	1096.39	417.24	83.92	982.2	367.73	-157.43	1038.78
280.66	1069.54	1158.39	336.58	426.12	1113.3	305.87	302.86	1096.3	417.21	83.91	982.15	367.8	-157.36	1038.81
280.58	1069.67	1158.15	336.55	426.16	1113.2	305.99	302.9	1096.31	417.21	83.93	982.12	367.78	-157.45	1038.68
280.63	1069.79	1157.79	336.66	426.2	1113.09	305.89	303.03	1096.12	417.16	83.96	982.06	367.79	-157.47	1038.78
280.85	1069.79	1157.4	336.74	426.37	1112.97	306.02	303.06	1096.15	417.14	83.96	982.02	367.79	-157.39	1038.73
281.13	1069.9	1157.14	336.84	426.29	1112.81	306	303.13	1096.06	417.14	83.97	981.98	367.73	-157.35	1038.7
281.48	1070.03	1156.81	336.83	426.38	1112.77	306.07	303.12	1096	417.12	83.98	981.97	367.81	-157.34	1038.74
281.93	1070.03	1156.57	336.86	426.38	1112.67	306.08	303.21	1096.01	417.12	84.02	981.89	367.82	-157.39	1038.73
282.27	1070.12	1156.4	336.91	426.42	1112.63	306.05	303.2	1095.85	417.13	84.02	981.87	367.76	-157.38	1038.75
282.78	1070.25	1156.39	336.88	426.42	1112.54	306.11	303.29	1095.72	417.13	84.06	981.81	367.75	-157.32	1038.67
283.05	1070.26	1156.39	336.9	426.49	1112.47	306.18	303.28	1095.69	417.15	84.06	981.77	367.77	-157.45	1038.75
283.27	1070.29	1156.39	336.98	426.49	1112.38	306.16	303.31	1095.54	417.17	84.09	981.69	367.8	-157.24	1038.66
283.46	1070.23	1156.52	336.99	426.52	1112.24	306.14	303.36	1095.47	417.22	84.11	981.65	367.77	-157.28	1038.7
283.58	1070.35	1156.72	336.95	426.56	1112.08	306.16	303.34	1095.33	417.21	84.1	981.57	367.78	-157.23	1038.69
283.5	1070.3	1156.76	337.03	426.6	1112.02	306.23	303.42	1095.36	417.23	84.12	981.52	367.83	-157.16	1038.64
283.36	1070.25	1156.79	337	426.66	1111.77	306.15	303.52	1095.12	417.25	84.12	981.49	367.85	-157.22	1038.68
283.21	1070.22	1156.71	337.11	426.65	1111.76	306.21	303.52	1094.99	417.23	84.12	981.43	367.85	-157.37	1038.73
282.97	1070.23	1156.45	337.05	426.63	1111.62	306.2	303.53	1094.82	417.25	84.11	981.37	367.89	-157.36	1038.7
282.91	1070.32	1156.22	337.08	426.72	1111.43	306.22	303.57	1094.77	417.25	84.08	981.32	367.98	-157.2	1038.73
282.8	1070.41	1155.66	337.15	426.74	1111.35	306.31	303.6	1094.79	417.23	84.11	981.27	367.91	-157.2	1038.64
282.75	1070.4	1155.22	337.12	426.77	1111.2	306.27	303.63	1094.69	417.25	84.1	981.23	367.9	-157.31	1038.63
282.72	1070.52	1154.77	337.12	426.82	1111.06	306.36	303.6	1094.52	417.26	84.11	981.14	367.92	-157.15	1038.61
282.64	1070.59	1154.08	337.16	426.85	1110.99	306.32	303.64	1094.43	417.25	84.09	981.12	367.96	-157.21	1038.56
282.62	1070.69	1153.55	337.11	426.86	1110.82	306.33	303.63	1094.39	417.22	84.1	981.07	367.97	-157.22	1038.53
282.69	1070.75	1153.04	337.11	426.93	1110.76	306.35	303.63	1094.36	417.2	84.09	981.03	367.96	-157.02	1038.55
282.68	1070.82	1152.58	337.15	426.96	1110.71	306.33	303.68	1094.33	417.19	84.12	980.98	367.97	-157.16	1038.6
282.68	1070.81	1152.28	337.17	427.05	1110.61	306.41	303.62	1094.28	417.19	84.13	980.95	368.01	-157.16	1038.61
282.7	1070.88	1151.95	337.14	427.22	1110.55	306.35	303.72	1094.24	417.16	84.13	980.96	368.03	-157.15	1038.65
282.65	1070.92	1151.83	337.06	427.1	1110.42	306.34	303.69	1094.16	417.12	84.17	980.9	368.03	-157.01	1038.57
282.71	1070.91	1151.8	337.04	427.12	1110.32	306.29	303.78	1094.16	417.12	84.17	980.93	368.03	-157.09	1038.53
282.62	1071.1	1151.91	337.1	427.15	1110.35	306.28	303.83	1094.12	417.1	84.2	980.91	368.04	-157.11	1038.6
282.57	1070.91	1151.77	337.05	427.15	1110.35	306.29	303.78	1094.14	417.12	84.19	980.9	368	-157.06	1038.58
282.65	1071.01	1151.86	337.08	427.19	1110.32	306.27	303.85	1094.1	417.08	84.25	980.84	367.99	-157.07	1038.58
282.68	1071.05	1151.96	337.1	427.19	1110.39	306.27	303.87	1094.12	417.08	84.27	980.82	368	-157.06	1038.47
282.75	1071.01	1152.1	337.04	427.22	1110.41	306.27	303.85	1094.11	417.06	84.32	980.83	368.05	-156.98	1038.56
282.71	1071.06	1152.29	337.08	427.19	1110.43	306.29	303.84	1094.15	417.08	84.33	980.82	368.08	-156.97	1038.55
282.81	1071.03	1152.57	337.05	427.24	1110.45	306.28	303.86	1094.17	417.05	84.35	980.83	368.11	-156.96	1038.57
282.78	1071.05	1153.03	337.05	427.21	1110.54	306.32	303.89	1094.23	417.05	84.37	980.82	368.05	-156.88	1038.53
282.71	1070.98	1153.38	337.07	427.2	1110.52	306.27	303.91	1094.18	417.04	84.39	980.82	367.99	-156.93	1038.5
282.64	1070.98	1153.6	337.09	427.15	1110.58	306.36	303.91	1094.24	417.02	84.45	980.78	368.03	-156.88	1038.5
282.5	1071	1153.82	337.09	427.25	1110.62	306.3	303.95	1094.28	417.02	84.44	980.81	368.02	-156.94	1038.52
282.38	1070.96	1154.05	337.07	427.21	1110.67	306.37	303.89	1094.31	416.99	84.44	980.78	368.02	-157.05	1038.49
282.34	1070.96	1154.33	337.12	427.21	1110.68	306.33	303.94	1094.34	416.96	84.47	980.8	368.04	-156.84	1038.5
282.31	1070.94	1154.39	337.06	427.23	1110.7	306.32	303.92	1094.32	416.93	84.53	980.75	368.05	-156.78	1038.46
282.23	1070.93	1154.41	337.02	427.22	1110.76	306.3	303.95	1094.38	416.92	84.54	980.76	368.02	-156.89	1038.46
282.33	1070.97	1154.49	337.01	427.21	1110.75	306.31	303.91	1094.4	416.87	84.56	980.73	368.02	-156.81	1038.48
282.32	1070.97	1154.44	336.94	427.19	1110.78	306.29	303.91	1094.41	416.89	84.56	980.72	367.98	-156.78	1038.38
282.2	1070.97	1154.22	336.98	427.17	1110.83	306.32	303.91	1094.46	416.84	84.62	980.69	368.06	-156.88	1038.53
282.19	1071.04	1154.18	336.98	427.24	1110.82	306.39	303.93	1094.58	416.82	84.62	980.65	368.04	-156.84	1038.5
282.19	1070.89	1154.13	337.09	427.21	1110.83	306.32	303.89	1094.47	416.8	84.63	980.62	367.96	-156.85	1038.45
282.08	1070.88	1154.11	337.08	427.21	1110.76	306.4	303.88	1094.52	416.78	84.63	980.58	368	-156.91	1038.54
281.85	1070.89	1154.06	337.08	427.29	1110.67	306.41	303.9	1094.5	416.77	84.65	980.53	367.98	-156.79	1038.51
281.79	1070.97	1153.98	337.1	427.3	1110.6	306.41	303.93	1094.45	416.75	84.66	980.51	367.95	-156.89	1038.53
281.68	1070.99	1153.87	337.07	427.32	1110.56	306.42	304	1094.44	416.73	84.67	980.44	367.92	-156.88	1038.49
281.74	1070.95	1153.72	337.11	427.35	1110.46	306.4	303.98	1094.25	416.73	84.66	980.42	367.96	-156.86	1038.56
281.72	1070.99	1153.49	337.17	427.41	1110.36	306.43	304.05	1094.27	416.74	84.65	980.4	367.94	-156.93	1038.56
281.74	1071.05	1153.41	337.23	427.41	1110.31	306.5	304.02	1094.22	416.72	84.67	980.36	367.87	-156.84	1038.46
282.01	1071.13	1153.06	337.2	427.46	1110.23	306.48	304.13	1094.17	416.75	84.67	980.32	367.89	-156.85	1038.48
282.1	1071.12	1152.7	337.25	427.49	1110.06	306.47	304.19	1094.03	416.75	84.7	980.27	367.89	-156.75	1038.55
282.41	1071.24	1152.39	337.24	427.55	1109.89	306.52	304.19	1093.95	416.76	84.68	980.23	367.89	-156.78	1038.55
282.71	1071.39	1152.04	337.3	427.57	1109.85	306.59	304.25	1093.96	416.76	84.71	980.2	367.87	-156.65	1038.46
283.08	1071.45	1151.79	337.41	427.63	1109.72	306.62	304.28	1093.85	416.79	84.68	980.16	367.9	-156.73	1038.49
283.33	1071.51	1151.41	337.44	427.65	1109.67	306.64	304.4	1093.83	416.76	84.7	980.12	367.88	-156.7	1038.51
283.54	1071.55	1151.03	337.49	427.74	1109.52	306.71	304.37	1093.8	416.78	84.73	980.13	367.93	-156.8	1038.58
283.78	1071.62	1150.7	337.56	427.74	1109.47	306.71	304.47	1093.72	416.8	84.75	980.12	367.86	-156.62	1038.53
283.96	1071.71	1150.6	337.56	427.79	1109.37	306.72	304.45	1093.56	416.82	84.77	980.09	367.87	-156.56	1038.53
284.03	1071.65	1150.35	337.67	427.84	1109.35	306.77	304.48	1093.48	416.82	84.78	980.08	367.89	-156.54	1038.5
284.12	1071.78	1150.25	337.66	427.86	1109.34	306.82	304.51	1093.54	416.87	84.8	980.08	367.86	-156.51	1038.5
284.15	1071.87	1150.23	337.67	427.86	1109.34	306.81	304.51	1093.48	416.88	84.83	980.07	367.77	-156.58	1038.47
284.29	1071.85	1150.41	337.67	427.89	1109.3	306.78	304.59	1093.4	416.9	84.82	980.08	367.79	-156.52	1038.35
284.28	1071.96	1150.44	337.71	427.91	1109.29	306.78	304.62	1093.39	416.91	84.86	980.05	367.81	-156.5	1038.49
284.25	1071.83	1150.61	337.68	427.98	1109.28	306.88	304.62	1093.42	416.94	84.91	980.03	367.74	-156.42	1038.47
284.24	1071.89	1150.78	337.67	428.02	1109.27	306.83	304.65	1093.36	416.99	84.96	980.03	367.77	-156.5	1038.44
284.08	1071.79	1151.03	337.61	428.01	1109.24	306.83	304.67	1093.32	417	84.98	979.98	367.78	-156.52	1038.49
283.87	1071.82	1151.25	337.66	428.04	1109.29	306.81	304.73	1093.26	417.05	85.02	979.97	367.8	-156.39	1038.53
283.68	1071.83	1151.44	337.7	428.04	1109.23	306.81	304.72	1093.22	417.05	85.07	979.89	367.79	-156.42	1038.49
283.49	1071.73	1151.68	337.69	428.03	1109.17	306.81	304.77	1093.24	417.02	85.13	979.81	367.82	-156.28	1038.5
283.27	1071.83	1151.88	337.71	428.12	1109.12	306.85	304.81	1093.14	417.04	85.18	979.78	367.81	-156.36	1038.5
283.06	1071.8	1151.97	337.77	428.18	1109.05	306.92	304.89	1093.14	417.02	85.2	979.74	367.86	-156.33	1038.53
283	1071.83	1151.98	337.75	428.2	1109	306.94	304.95	1093.13	417.02	85.23	979.71	367.81	-156.2	1038.42
283.01	1071.82	1151.92	337.71	428.24	1108.89	306.93	304.96	1093.05	416.96	85.25	979.61	367.8	-156.26	1038.48
283.12	1071.89	1151.54	337.77	428.29	1108.85	306.97	304.98	1093.02	416.94	85.28	979.59	367.76	-156.23	1038.43
283.23	1072.03	1151.28	337.76	428.32	1108.85	306.99	305.03	1093.01	416.94	85.32	979.55	367.81	-156.18	1038.43
283.52	1072.06	1150.87	337.8	428.32	1108.8	306.98	305	1093.02	416.93	85.34	979.51	367.87	-156.19	1038.41
283.64	1072.14	1150.48	337.79	428.37	1108.72	306.94	305.11	1092.92	416.91	85.38	979.48	367.87	-156.14	1038.49
283.77	1072.29	1150.14	337.73	428.41	1108.69	306.91	305.07	1092.83	416.91	85.42	979.47	367.88	-156.09	1038.46
283.95	1072.52	1149.99	337.75	428.41	1108.71	306.97	305.12	1092.95	416.93	85.45	979.43	367.88	-156.12	1038.41
283.99	1072.53	1149.75	337.78	428.55	1108.56	306.95	305.11	1092.89	416.9	85.48	979.4	367.86	-155.98	1038.38
283.99	1072.54	1149.75	337.73	428.58	1108.53	306.91	305.16	1092.8	416.9	85.51	979.38	367.85	-156.08	1038.37
283.89	1072.58	1149.77	337.72	428.53	1108.57	306.94	305.21	1092.86	416.92	85.52	979.38	367.89	-155.96	1038.42
283.88	1072.46	1149.84	337.67	428.58	1108.53	307	305.22	1092.85	416.9	85.58	979.35	367.91	-155.88	1038.42
283.7	1072.52	1150.1	337.69	428.57	1108.54	306.95	305.23	1092.79	416.91	85.61	979.34	367.89	-155.84	1038.46
283.57	1072.43	1150.31	337.72	428.64	1108.51	306.92	305.27	1092.74	416.92	85.62	979.36	367.92	-155.91	1038.43
283.48	1072.24	1150.54	337.71	428.72	1108.54	306.91	305.24	1092.7	416.94	85.61	979.37	367.93	-155.87	1038.4
283.32	1072.3	1150.79	337.73	428.67	1108.52	306.92	305.32	1092.76	416.97	85.63	979.37	367.93	-155.87	1038.42
283.21	1072.23	1151.08	337.62	428.65	1108.54	306.87	305.34	1092.73	416.94	85.64	979.37	367.97	-155.81	1038.43
283.25	1072.37	1151.34	337.67	428.73	1108.56	306.91	305.34	1092.79	416.94	85.64	979.39	367.95	-155.81	1038.46
283.19	1072.46	1151.49	337.67	428.64	1108.66	306.84	305.31	1092.74	416.96	85.68	979.38	367.96	-155.86	1038.34
283.19	1072.39	1151.58	337.62	428.62	1108.7	306.9	305.27	1092.83	416.99	85.67	979.44	367.98	-155.73	1038.45
283.32	1072.39	1151.66	337.6	428.55	1108.75	306.89	305.27	1092.86	417.01	85.67	979.49	367.93	-155.78	1038.35
283.33	1072.14	1151.62	337.68	428.58	1108.82	306.89	305.21	1092.92	416.96	85.69	979.5	367.97	-155.89	1038.47
283.41	1072.29	1151.76	337.63	428.55	1108.95	306.86	305.28	1092.99	416.97	85.69	979.52	368.01	-155.75	1038.42
284.5	1071.22	1151.43	337.74	428.34	1108.97	307.16	304.88	1093.12	416.97	85.65	979.59	367.96	-155.76	1038.38
283.18	1072.2	1152.04	337.57	428.49	1109.04	306.81	305.23	1093.07	416.99	85.67	979.61	368	-155.82	1038.47
283.19	1072.1	1152.15	337.56	428.48	1109.15	306.8	305.13	1093.1	417.01	85.65	979.66	368	-155.79	1038.43
282.97	1072.1	1152.41	337.44	428.43	1109.21	306.8	305.11	1093.21	416.98	85.66	979.68	368	-155.74	1038.43
282.88	1072.09	1152.61	337.37	428.4	1109.26	306.7	305.09	1093.19	416.99	85.66	979.71	368.03	-155.86	1038.44
282.64	1071.94	1152.79	337.32	428.36	1109.34	306.65	305.07	1093.28	416.99	85.66	979.75	368.04	-155.77	1038.47
282.4	1071.9	1153.14	337.21	428.34	1109.37	306.65	304.99	1093.23	416.99	85.63	979.79	367.99	-155.78	1038.42
282.27	1071.86	1153.4	337.08	428.39	1109.45	306.58	304.98	1093.26	416.99	85.63	979.82	367.95	-155.85	1038.51
282.04	1071.9	1153.71	337.07	428.29	1109.45	306.52	304.99	1093.33	416.97	85.62	979.86	367.96	-155.87	1038.45
281.85	1071.78	1153.81	337.01	428.27	1109.49	306.48	304.97	1093.36	416.93	85.61	979.9	368.01	-155.95	1038.53
281.65	1071.82	1153.9	336.96	428.22	1109.63	306.39	305	1093.42	416.96	85.6	979.94	367.98	-155.98	1038.6
281.59	1071.73	1154.06	336.92	428.16	1109.68	306.39	304.92	1093.41	416.94	85.59	979.93	368	-155.87	1038.5
281.62	1071.75	1154.12	336.79	428.2	1109.76	306.36	304.87	1093.41	416.91	85.6	979.95	368	-155.86	1038.51
281.45	1071.67	1154.1	336.76	428.19	1109.78	306.36	304.9	1093.52	416.89	85.58	979.96	367.97	-155.99	1038.58
281.39	1071.64	1154.21	336.75	428.11	1109.9	306.29	304.84	1093.52	416.9	85.6	979.98	367.98	-155.86	1038.53
282.52	1070.64	1153.88	336.83	427.87	1109.94	306.53	304.42	1093.7	416.85	85.61	979.98	367.92	-155.89	1038.5
281.37	1071.67	1154.38	336.53	428.08	1109.99	306.12	304.78	1093.63	416.86	85.56	980.03	367.97	-155.94	1038.53
281.27	1071.62	1154.49	336.52	428.04	1110.03	306.04	304.8	1093.62	416.81	85.56	980.03	367.94	-156.07	1038.54
281.11	1071.56	1154.52	336.43	427.98	1109.99	305.98	304.82	1093.69	416.79	85.55	980.06	367.95	-156	1038.56
281.03	1071.56	1154.64	336.36	427.95	1110.01	305.97	304.71	1093.66	416.8	85.54	980.07	367.9	-155.95	1038.54
280.81	1071.45	1154.71	336.31	428	1110	305.95	304.66	1093.68	416.77	85.55	980.04	367.95	-156.06	1038.53
280.66	1071.49	1154.66	336.2	428.01	1110.01	305.93	304.69	1093.71	416.75	85.53	980.05	367.88	-155.88	1038.47
280.42	1071.51	1154.82	336.21	428	1110.01	305.88	304.72	1093.64	416.71	85.53	980	367.88	-155.94	1038.54
280.19	1071.45	1154.77	336.29	427.98	1109.98	305.96	304.64	1093.76	416.67	85.51	980.01	367.94	-155.9	1038.46
279.85	1071.4	1154.65	336.25	427.98	1109.99	306.03	304.66	1093.79	416.63	85.48	979.99	367.9	-155.94	1038.56
280.81	1070.28	1154.07	336.51	427.74	1110.01	306.27	304.29	1093.7	416.58	85.48	979.95	367.9	-155.94	1038.56
279.4	1071.38	1154.24	336.28	427.98	1109.96	306.04	304.68	1093.8	416.58	85.49	979.97	367.86	-156	1038.44
279.23	1071.44	1154.18	336.26	428	1109.89	306.06	304.63	1093.83	416.56	85.45	979.97	367.81	-155.96	1038.46
279.08	1071.38	1153.86	336.27	427.99	1109.98	306.04	304.63	1093.84	416.53	85.48	979.95	367.83	-156.06	1038.48
278.95	1071.42	1153.64	336.26	427.96	1110.01	306.06	304.64	1093.83	416.51	85.48	979.95	367.79	-156.12	1038.5
279.05	1071.37	1153.56	336.26	428.02	1110.03	306.06	304.64	1093.81	416.51	85.45	979.94	367.76	-155.94	1038.45
278.89	1071.37	1153.59	336.32	427.88	1110.06	306.04	304.62	1093.87	416.5	85.43	979.96	367.79	-156	1038.53
279.05	1071.21	1153.59	336.28	427.93	1110.07	306	304.59	1093.8	416.48	85.42	980	367.76	-156.01	1038.51
279.17	1071.34	1153.74	336.31	427.92	1109.98	306.07	304.56	1093.91	416.48	85.41	980.03	367.65	-156.07	1038.55
279.46	1071.37	1153.97	336.34	427.93	1110.09	305.98	304.55	1093.86	416.44	85.38	980.05	367.6	-156.14	1038.53
279.64	1071.41	1154.22	336.34	427.89	1110.15	306	304.58	1093.87	416.42	85.36	980.06	367.53	-156.1	1038.54
279.98	1071.27	1154.6	336.32	427.82	1110.14	305.97	304.52	1093.87	416.43	85.33	980.11	367.59	-156.07	1038.59
280.2	1071.27	1154.79	336.37	427.85	1110.21	305.98	304.54	1093.95	416.4	85.32	980.14	367.56	-156.14	1038.59
280.54	1071.32	1155.2	336.33	427.82	1110.22	305.92	304.43	1093.84	416.41	85.27	980.17	367.48	-156.13	1038.6
280.91	1071.31	1155.46	336.35	427.72	1110.35	305.86	304.49	1093.98	416.38	85.24	980.24	367.4	-156.19	1038.58
281.18	1071.11	1155.59	336.33	427.67	1110.43	305.78	304.51	1093.99	416.36	85.2	980.33	367.37	-156.28	1038.63
281.47	1071.1	1155.78	336.32	427.64	1110.57	305.75	304.39	1093.92	416.32	85.19	980.4	367.4	-156.29	1038.7
281.77	1071.15	1156.14	336.29	427.6	1110.71	305.79	304.4	1094.12	416.31	85.15	980.47	367.33	-156.31	1038.68
281.84	1071.1	1156.37	336.23	427.54	1110.81	305.77	304.29	1094.16	416.32	85.12	980.53	367.33	-156.45	1038.75
281.85	1071.06	1156.57	336.26	427.5	1110.92	305.8	304.27	1094.33	416.28	85.07	980.58	367.17	-156.39	1038.69
281.76	1070.97	1156.88	336.18	427.44	1111	305.74	304.22	1094.37	416.26	85.05	980.66	367.16	-156.38	1038.75
281.62	1070.95	1157.34	336.22	427.39	1111.22	305.67	304.26	1094.49	416.27	85	980.75	367.14	-156.31	1038.78
281.37	1070.81	1157.61	336.11	427.33	1111.35	305.63	304.17	1094.63	416.2	85.01	980.81	367.11	-156.37	1038.81
281.09	1070.71	1157.98	336.13	427.33	1111.46	305.55	304.14	1094.73	416.21	84.99	980.84	367.04	-156.4	1038.88
280.86	1070.65	1158.34	335.97	427.27	1111.55	305.55	304.05	1094.8	416.19	84.97	980.91	367.01	-156.46	1038.84
280.61	1070.44	1158.69	335.9	427.24	1111.65	305.5	304.02	1094.91	416.2	84.94	980.95	366.96	-156.48	1038.95
280.12	1070.5	1159.12	335.85	427.09	1111.77	305.36	303.96	1094.84	416.19	84.94	980.97	366.9	-156.56	1038.92
279.94	1070.25	1159.39	335.72	427.12	1111.82	305.34	303.91	1094.93	416.15	84.93	980.99	366.78	-156.48	1038.86
279.59	1070.27	1159.74	335.62	427.02	1111.86	305.31	303.83	1094.91	416.14	84.9	981.01	366.88	-156.49	1038.95
279.35	1070.17	1160	335.5	427.03	1111.89	305.21	303.8	1094.91	416.14	84.87	981.04	366.8	-156.47	1038.92
279.06	1070.12	1160.14	335.49	427.01	1111.93	305.08	303.8	1094.9	416.1	84.86	981.03	366.79	-156.53	1038.98
278.88	1070.07	1160.2	335.36	427	1111.87	305.04	303.71	1094.88	416.07	84.84	981	366.71	-156.57	1039
278.63	1070.04	1160.11	335.26	426.95	1111.85	305	303.76	1094.9	416.03	84.82	980.97	366.65	-156.55	1038.98
278.35	1070.03	1159.9	335.25	426.94	1111.82	304.92	303.66	1094.78	416.01	84.8	980.98	366.67	-156.57	1039.03
278.36	1069.92	1159.75	335.12	426.96	1111.72	304.77	303.86	1094.73	415.94	84.8	980.94	366.65	-156.55	1039.05
278.19	1070.05	1159.33	335.03	426.95	1111.63	304.84	303.75	1094.75	415.92	84.79	980.91	366.51	-156.56	1039.03
278.12	1070.11	1159.07	334.99	426.96	1111.49	304.73	303.73	1094.58	415.9	84.76	980.91	366.49	-156.56	1038.97
278.12	1070.1	1158.66	334.98	426.98	1111.41	304.74	303.77	1094.54	415.86	84.75	980.89	366.47	-156.61	1038.9
278.17	1070.22	1158.11	334.91	426.99	1111.26	304.65	303.8	1094.51	415.82	84.73	980.86	366.44	-156.76	1039.01
278.2	1070.27	1157.71	334.92	427.01	1111.2	304.57	303.86	1094.41	415.78	84.71	980.84	366.43	-156.66	1039.02
278.3	1070.28	1157.19	334.97	427.1	1111.05	304.58	303.84	1094.35	415.69	84.7	980.79	366.43	-156.58	1039.06
278.34	1070.33	1156.77	334.91	427.1	1110.92	304.62	303.82	1094.3	415.69	84.67	980.76	366.37	-156.62	1039.03
278.53	1070.41	1156.35	334.92	427.16	1110.82	304.55	303.82	1094.25	415.67	84.65	980.76	366.42	-156.73	1039.06
278.62	1070.59	1156.06	334.9	427.1	1110.8	304.6	303.8	1094.24	415.63	84.65	980.75	366.35	-156.72	1039.05
278.68	1070.65	1155.76	334.78	427.13	1110.67	304.51	303.9	1094.19	415.61	84.6	980.72	366.35	-156.7	1039.05
278.72	1070.65	1155.29	334.78	427.13	1110.69	304.54	303.91	1094.18	415.63	84.58	980.69	366.27	-156.75	1039.06
278.73	1070.68	1155.12	334.84	427.12	1110.66	304.54	303.86	1094.14	415.63	84.56	980.67	366.24	-156.69	1039.04
278.57	1070.56	1155.07	334.83	427.11	1110.65	304.59	303.83	1094.14	415.62	84.56	980.66	366.23	-156.78	1039.03
278.53	1070.47	1155.2	334.87	427.09	1110.62	304.63	303.83	1094.13	415.65	84.54	980.64	366.21	-156.75	1039.01
278.54	1070.42	1155.54	334.91	427.05	1110.67	304.64	303.75	1093.91	415.65	84.51	980.61	366.26	-156.77	1039.1
278.39	1070.54	1156	334.81	427.02	1110.56	304.58	303.86	1093.98	415.66	84.51	980.59	366.22	-156.68	1039.04
278.31	1070.28	1156.32	334.86	427.03	1110.52	304.6	303.76	1093.74	415.66	84.46	980.58	366.15	-156.63	1039.03
278.25	1070.25	1156.77	334.83	426.99	1110.53	304.59	303.8	1093.73	415.63	84.47	980.51	366.14	-156.82	1039.03
278.36	1070.17	1157.08	334.93	426.96	1110.48	304.6	303.75	1093.67	415.66	84.43	980.52	366.11	-156.72	1039.06
278.47	1070.14	1157.46	334.85	426.96	1110.41	304.68	303.66	1093.59	415.64	84.41	980.46	366.08	-156.82	1039.06
278.58	1070.07	1157.56	334.94	426.95	1110.44	304.67	303.7	1093.56	415.66	84.37	980.43	366.05	-156.87	1039.12
278.73	1070.06	1157.74	335.01	426.91	1110.42	304.64	303.75	1093.57	415.64	84.35	980.38	366.03	-156.91	1039.14
279.02	1070.05	1157.74	334.98	426.87	1110.34	304.64	303.75	1093.5	415.63	84.34	980.39	366.04	-156.84	1039.05
279.31	1070.2	1157.67	335.07	426.9	1110.3	304.67	303.7	1093.35	415.62	84.29	980.38	365.99	-156.84	1039.04
279.53	1070.18	1157.35	335.02	426.88	1110.22	304.67	303.75	1093.41	415.63	84.26	980.36	365.97	-156.84	1039.09
279.77	1070.21	1157.1	335.04	426.93	1110.14	304.69	303.67	1093.33	415.61	84.24	980.33	365.98	-156.81	1039.08
279.92	1070.21	1156.71	335.13	426.86	1110.2	304.71	303.71	1093.33	415.59	84.22	980.32	365.88	-156.97	1039.02
280.41	1070.2	1156.4	335.15	426.88	1110.03	304.71	303.68	1093.3	415.59	84.2	980.32	365.87	-156.94	1039.06
280.47	1070.32	1156.14	335.18	426.91	1109.98	304.76	303.67	1093.35	415.56	84.19	980.27	365.87	-156.87	1039.06
280.69	1070.35	1155.81	335.26	426.92	1109.91	304.74	303.78	1093.37	415.58	84.14	980.29	365.82	-157.09	1039.13
280.72	1070.44	1155.6	335.27	426.92	1109.84	304.82	303.69	1093.28	415.56	84.15	980.25	365.89	-157	1039.07
280.74	1070.44	1155.41	335.28	426.92	1109.79	304.83	303.71	1093.22	415.53	84.1	980.27	365.79	-157.05	1039.11
280.87	1070.43	1155.34	335.31	426.93	1109.76	304.8	303.76	1093.17	415.54	84.06	980.32	365.82	-157.05	1039.19
280.75	1070.46	1155.22	335.29	426.92	1109.7	304.82	303.77	1093.19	415.52	84.06	980.31	365.73	-157.1	1039.05
280.88	1070.41	1155.2	335.39	426.89	1109.7	304.86	303.75	1093.19	415.53	84.01	980.3	365.67	-157.14	1039.02
280.81	1070.48	1155.23	335.38	426.95	1109.68	304.81	303.75	1093.15	415.53	83.99	980.35	365.73	-157.18	1039.18
280.76	1070.41	1155.18	335.33	426.89	1109.67	304.87	303.71	1093.25	415.54	83.98	980.35	365.68	-156.97	1039.07
280.82	1070.32	1155.27	335.36	426.83	1109.78	304.81	303.7	1093.24	415.53	83.94	980.32	365.73	-157.09	1039.07
280.73	1070.27	1155.48	335.29	426.79	1109.79	304.81	303.61	1093.22	415.55	83.94	980.29	365.65	-157.15	1039.02
280.74	1070.24	1155.64	335.24	426.72	1109.81	304.73	303.62	1093.14	415.56	83.91	980.28	365.72	-157.18	1039.12
280.46	1070.27	1156.03	335.18	426.71	1109.73	304.7	303.56	1093.12	415.53	83.93	980.24	365.68	-157.07	1039.06
280.3	1070.03	1156.24	335.06	426.7	1109.82	304.6	303.56	1093.04	415.53	83.91	980.2	365.67	-157.12	1039.09
280.21	1069.95	1156.65	334.95	426.69	1109.72	304.57	303.51	1093	415.51	83.89	980.17	365.56	-157.11	1038.97
280.12	1070.01	1157.21	334.91	426.63	1109.7	304.45	303.53	1092.9	415.49	83.89	980.1	365.64	-157.17	1039.05
279.81	1069.85	1157.41	334.8	426.57	1109.6	304.48	303.43	1092.85	415.47	83.88	980.07	365.61	-157.23	1039.04
279.63	1069.74	1157.6	334.68	426.63	1109.49	304.37	303.44	1092.71	415.44	83.86	980.01	365.65	-157.24	1039.11
279.41	1069.71	1157.62	334.67	426.61	1109.49	304.24	303.49	1092.58	415.4	83.85	979.94	365.62	-157.21	1039.02
279.24	1069.65	1157.57	334.66	426.66	1109.29	304.22	303.45	1092.55	415.33	83.83	979.9	365.56	-157.33	1039.04
279.01	1069.74	1157.41	334.55	426.68	1109.16	304.24	303.47	1092.57	415.33	83.79	979.85	365.55	-157.32	1038.89
278.84	1069.72	1156.91	334.57	426.59	1109.07	304.11	303.47	1092.4	415.29	83.79	979.78	365.55	-157.25	1038.96
278.8	1069.7	1156.46	334.43	426.6	1108.97	304.1	303.49	1092.36	415.26	83.78	979.77	365.49	-157.17	1038.92
278.75	1069.73	1155.86	334.42	426.63	1108.91	304.14	303.36	1092.34	415.22	83.77	979.7	365.51	-157.32	1038.9
278.66	1069.95	1155.28	334.33	426.67	1108.83	304.04	303.47	1092.34	415.15	83.81	979.68	365.48	-157.28	1038.9
278.62	1070	1154.58	334.4	426.69	1108.79	303.97	303.46	1092.23	415.15	83.8	979.64	365.44	-157.25	1038.88
278.49	1070.05	1153.95	334.33	426.77	1108.69	303.96	303.48	1092.2	415.12	83.8	979.61	365.45	-157.21	1038.79
278.59	1070.24	1153.58	334.3	426.76	1108.64	303.97	303.49	1092.18	415.13	83.81	979.62	365.48	-157.32	1038.84
278.59	1070.33	1153.21	334.29	426.76	1108.59	303.99	303.52	1092.24	415.08	83.84	979.6	365.49	-157.28	1039.03
278.63	1070.45	1152.88	334.34	426.89	1108.54	303.98	303.55	1092.07	415.08	83.86	979.55	365.42	-157.13	1038.8
278.76	1070.44	1152.88	334.36	426.86	1108.45	303.98	303.58	1091.98	415.08	83.85	979.56	365.44	-157.22	1038.88
278.84	1070.47	1152.8	334.37	426.86	1108.4	304	303.63	1092.01	415.08	83.85	979.56	365.41	-157.32	1038.83
278.94	1070.49	1152.93	334.44	426.89	1108.39	303.99	303.62	1091.94	415.04	83.86	979.56	365.46	-157.17	1038.94
279.08	1070.48	1153.05	334.48	426.98	1108.37	304.08	303.63	1092	415.05	83.86	979.57	365.47	-157.09	1038.86
279.37	1070.5	1153.3	334.52	426.96	1108.36	304.06	303.71	1092	415.01	83.94	979.56	365.43	-157.18	1038.91
279.52	1070.47	1153.55	334.53	426.96	1108.41	304.09	303.76	1092.05	415.03	83.96	979.54	365.5	-157.21	1038.94
279.76	1070.48	1153.79	334.61	426.96	1108.52	304.18	303.76	1092.08	415.02	83.98	979.54	365.37	-157.03	1038.84
280.01	1070.48	1154.06	334.66	427.01	1108.55	304.23	303.78	1092.16	415.09	83.99	979.54	365.47	-157.09	1038.87
280.26	1070.7	1154.38	334.63	426.96	1108.6	304.24	303.8	1092.14	415.11	84.02	979.56	365.46	-157.01	1038.92
280.29	1070.46	1154.6	334.66	427.02	1108.7	304.26	303.83	1092.15	415.15	84.01	979.58	365.47	-157.1	1038.89
280.46	1070.37	1155.03	334.63	427.02	1108.74	304.25	303.86	1092.16	415.13	84.08	979.57	365.42	-156.98	1038.9
280.5	1070.37	1155.29	334.78	427.07	1108.84	304.28	303.84	1092.17	415.14	84.07	979.6	365.54	-156.98	1038.92
280.48	1070.35	1155.54	334.75	427.1	1108.84	304.25	303.88	1092.22	415.17	84.1	979.62	365.4	-156.87	1038.87
280.56	1070.36	1155.8	334.79	427.03	1108.9	304.27	303.93	1092.21	415.17	84.11	979.64	365.37	-156.76	1038.76
280.56	1070.44	1156.01	334.78	427.1	1108.91	304.29	303.89	1092.25	415.21	84.16	979.64	365.48	-156.78	1038.82
280.5	1070.51	1156.25	334.81	427.05	1108.98	304.34	303.96	1092.37	415.23	84.16	979.64	365.46	-156.84	1038.87
280.37	1070.33	1156.22	334.79	427.07	1108.97	304.33	303.88	1092.32	415.22	84.19	979.65	365.49	-156.92	1038.89
280.43	1070.42	1156.33	334.77	427.11	1109.03	304.3	303.92	1092.29	415.21	84.22	979.67	365.49	-156.82	1038.89
280.41	1070.37	1156.36	334.76	427.08	1109.12	304.33	303.97	1092.4	415.24	84.24	979.68	365.46	-156.82	1038.83
280.31	1070.46	1156.29	334.72	427.14	1109.05	304.31	303.98	1092.41	415.24	84.28	979.7	365.51	-156.83	1038.88
280.39	1070.42	1156.33	334.66	427.14	1109.11	304.21	304.05	1092.48	415.24	84.31	979.67	365.5	-156.68	1038.79
280.28	1070.51	1156.26	334.7	427.22	1109.11	304.21	304.04	1092.47	415.26	84.34	979.68	365.52	-156.68	1038.91
280.25	1070.44	1156.2	334.66	427.18	1109.09	304.23	304.01	1092.3	415.26	84.38	979.68	365.41	-156.66	1038.74
280.28	1070.52	1156.19	334.66	427.23	1109.08	304.23	304.1	1092.52	415.24	84.44	979.64	365.51	-156.62	1038.87
280.19	1070.51	1156.08	334.56	427.3	1109.06	304.25	304.11	1092.37	415.24	84.46	979.64	365.49	-156.58	1038.85
280.14	1070.73	1156.07	334.53	427.32	1109	304.23	304.15	1092.34	415.26	84.52	979.62	365.54	-156.51	1038.83
280.05	1070.64	1155.96	334.56	427.35	1109.02	304.12	304.2	1092.24	415.28	84.54	979.57	365.61	-156.57	1038.84
279.83	1070.65	1155.78	334.51	427.43	1108.93	304.22	304.2	1092.3	415.27	84.6	979.57	365.56	-156.43	1038.73
279.63	1070.83	1155.75	334.54	427.42	1108.89	304.14	304.24	1092.2	415.29	84.66	979.52	365.59	-156.36	1038.77
279.54	1070.96	1155.71	334.47	427.52	1108.81	304.15	304.3	1092.13	415.31	84.71	979.46	365.64	-156.31	1038.81
279.38	1070.92	1155.6	334.48	427.55	1108.71	304.09	304.36	1092.07	415.31	84.7	979.47	365.69	-156.3	1038.72
279.38	1070.93	1155.38	334.46	427.64	1108.64	304.17	304.36	1092.1	415.32	84.77	979.41	365.68	-156.44	1038.78
279.44	1070.91	1155.22	334.5	427.66	1108.59	304.08	304.42	1091.95	415.31	84.77	979.37	365.73	-156.31	1038.8
279.4	1070.9	1155.09	334.48	427.71	1108.53	304.08	304.45	1091.92	415.32	84.82	979.33	365.81	-156.16	1038.81
279.52	1071.03	1154.81	334.42	427.79	1108.41	304.08	304.54	1091.84	415.37	84.85	979.31	365.82	-156.2	1038.83
279.55	1071.08	1154.56	334.51	427.81	1108.32	304.14	304.58	1091.89	415.36	84.9	979.27	365.86	-155.99	1038.72
279.62	1071.11	1154.45	334.47	427.84	1108.19	304.12	304.64	1091.82	415.37	84.95	979.18	365.86	-156	1038.72
279.62	1071.29	1154.26	334.47	427.87	1108.22	304.13	304.65	1091.72	415.38	84.99	979.14	365.86	-155.96	1038.69
279.5	1071.38	1154.05	334.5	427.9	1108.1	304.2	304.74	1091.66	415.4	85.02	979.09	365.95	-155.93	1038.69
279.52	1071.4	1153.92	334.51	427.9	1108.08	304.19	304.75	1091.57	415.42	85.05	979.05	365.96	-155.8	1038.67
279.48	1071.35	1153.75	334.53	427.96	1107.95	304.24	304.76	1091.54	415.47	85.05	978.97	366.04	-155.81	1038.63
279.47	1071.37	1153.74	334.66	428	1107.85	304.32	304.8	1091.48	415.5	85.07	978.94	366.06	-155.91	1038.6
279.45	1071.36	1153.77	334.63	428.04	1107.77	304.35	304.84	1091.41	415.53	85.1	978.85	366.05	-155.85	1038.61
279.46	1071.47	1153.72	334.68	428.06	1107.7	304.44	304.86	1091.19	415.59	85.14	978.76	366.11	-155.7	1038.52
279.48	1071.45	1153.74	334.73	428.08	1107.6	304.41	304.9	1091.13	415.65	85.2	978.69	366.18	-155.82	1038.66
279.59	1071.43	1153.61	334.77	428.17	1107.47	304.49	304.89	1091.05	415.76	85.19	978.64	366.28	-155.72	1038.56
279.66	1071.44	1153.56	334.87	428.2	1107.43	304.62	304.98	1091.13	415.8	85.23	978.59	366.23	-155.68	1038.59
279.79	1071.46	1153.53	334.88	428.27	1107.34	304.68	304.98	1091.01	415.84	85.28	978.52	366.3	-155.73	1038.57
279.92	1071.64	1153.43	335.07	428.3	1107.26	304.68	305.06	1090.94	415.89	85.29	978.5	366.33	-155.72	1038.62
280.07	1071.64	1153.23	335.21	428.38	1107.14	304.8	305.09	1090.85	415.94	85.32	978.45	366.34	-155.74	1038.55
280.37	1071.72	1153.1	335.34	428.39	1107.07	304.96	305.17	1090.82	416	85.32	978.43	366.43	-155.72	1038.51
280.68	1071.82	1152.82	335.48	428.45	1107.03	305.01	305.31	1090.77	416.05	85.34	978.41	366.47	-155.65	1038.54
281.15	1071.91	1152.69	335.61	428.48	1107.03	305.2	305.31	1090.79	416.08	85.38	978.36	366.46	-155.58	1038.49
281.58	1071.98	1152.37	335.8	428.53	1106.94	305.35	305.34	1090.76	416.18	85.4	978.34	366.5	-155.54	1038.47
281.89	1072.12	1152.21	335.91	428.61	1106.89	305.48	305.42	1090.65	416.23	85.44	978.3	366.6	-155.52	1038.5
282.3	1072.3	1151.99	336.06	428.71	1106.85	305.68	305.48	1090.7	416.3	85.46	978.28	366.58	-155.52	1038.37
282.75	1072.35	1151.87	336.22	428.77	1106.8	305.73	305.49	1090.56	416.36	85.47	978.26	366.68	-155.39	1038.43
283.26	1072.26	1151.7	336.36	428.71	1106.76	305.77	305.6	1090.51	416.42	85.49	978.25	366.66	-155.5	1038.42
283.61	1072.35	1151.64	336.57	428.74	1106.75	305.87	305.61	1090.43	416.48	85.48	978.22	366.76	-155.38	1038.43
284.05	1072.49	1151.7	336.62	428.79	1106.64	306.01	305.66	1090.39	416.57	85.52	978.21	366.73	-155.42	1038.36
284.42	1072.45	1151.63	336.8	428.84	1106.55	306.07	305.76	1090.44	416.59	85.54	978.15	366.84	-155.43	1038.43
284.73	1072.55	1151.67	336.87	428.89	1106.43	306.2	305.79	1090.37	416.65	85.52	978.11	366.87	-155.41	1038.41
285.16	1072.56	1151.76	337.03	428.86	1106.41	306.27	305.84	1090.3	416.7	85.56	978.04	366.94	-155.39	1038.34
285.4	1072.62	1151.87	337.11	428.95	1106.34	306.37	305.83	1090.22	416.75	85.6	978	366.97	-155.31	1038.37
285.61	1072.71	1151.72	337.16	429.01	1106.21	306.44	305.88	1090.21	416.81	85.57	977.99	366.99	-155.32	1038.41
285.7	1072.74	1151.57	337.21	429.01	1106.2	306.47	305.87	1090.12	416.84	85.59	977.95	367.05	-155.38	1038.41
285.77	1072.83	1151.53	337.25	428.96	1106.12	306.47	305.89	1090.06	416.91	85.59	977.93	367.12	-155.38	1038.35
285.72	1072.7	1151.24	337.33	428.99	1106.11	306.55	305.88	1090.06	416.95	85.6	977.86	367.15	-155.43	1038.43
285.56	1072.65	1151.08	337.33	428.99	1106	306.57	305.88	1089.85	416.99	85.6	977.82	367.14	-155.33	1038.3
285.43	1072.72	1150.96	337.32	429	1105.97	306.58	305.89	1089.94	417	85.59	977.76	367.19	-155.38	1038.37
285.21	1072.76	1150.99	337.31	429.05	1105.85	306.65	305.88	1089.77	417.03	85.6	977.72	367.22	-155.41	1038.29
285.02	1072.77	1150.85	337.31	429.02	1105.82	306.66	305.89	1089.74	417.05	85.59	977.67	367.3	-155.39	1038.35
284.62	1072.65	1150.54	337.31	429.02	1105.69	306.66	305.88	1089.74	417.07	85.6	977.63	367.31	-155.34	1038.25
284.31	1072.61	1150.28	337.24	429.08	1105.65	306.63	305.89	1089.64	417.05	85.62	977.58	367.26	-155.3	1038.22
283.94	1072.75	1150.12	337.26	429.08	1105.59	306.66	305.87	1089.67	417.06	85.64	977.58	367.38	-155.48	1038.3
283.72	1072.74	1149.94	337.23	429.08	1105.57	306.61	305.89	1089.6	417.08	85.64	977.57	367.38	-155.33	1038.27
283.23	1072.64	1149.56	337.16	429.06	1105.52	306.61	305.89	1089.6	417.03	85.64	977.52	367.41	-155.38	1038.25
283.07	1072.73	1149.38	337.15	429.16	1105.45	306.54	305.9	1089.57	417.04	85.66	977.51	367.45	-155.29	1038.27
282.95	1072.69	1149.24	337.12	429.09	1105.49	306.53	305.9	1089.6	417.01	85.66	977.49	367.45	-155.34	1038.26
282.9	1072.75	1149.15	337.06	429.07	1105.48	306.54	305.9	1089.64	417.01	85.64	977.48	367.43	-155.41	1038.22
282.98	1072.83	1149.14	337.04	429.1	1105.55	306.51	305.83	1089.62	416.98	85.66	977.47	367.5	-155.38	1038.18
282.98	1072.8	1149.17	336.95	429.09	1105.49	306.44	305.85	1089.63	416.94	85.68	977.46	367.59	-155.47	1038.25
283.04	1072.66	1149.2	336.87	429.05	1105.54	306.43	305.83	1089.67	416.92	85.66	977.44	367.62	-155.4	1038.32
283.07	1072.65	1149.35	336.73	429.09	1105.52	306.39	305.77	1089.68	416.9	85.65	977.44	367.56	-155.37	1038.22
283.15	1072.66	1149.66	336.74	428.99	1105.55	306.24	305.79	1089.58	416.87	85.65	977.42	367.63	-155.38	1038.14
283.06	1072.47	1149.92	336.68	428.96	1105.61	306.23	305.74	1089.61	416.89	85.64	977.43	367.64	-155.22	1038.16
282.9	1072.57	1150.38	336.51	428.98	1105.58	306.15	305.72	1089.58	416.85	85.64	977.39	367.67	-155.43	1038.27
282.83	1072.54	1150.6	336.53	428.92	1105.59	306.15	305.69	1089.67	416.85	85.65	977.38	367.73	-155.38	1038.18
282.7	1072.38	1150.8	336.46	428.88	1105.6	306.06	305.69	1089.65	416.83	85.65	977.39	367.72	-155.32	1038.24
282.51	1072.33	1151.02	336.48	428.86	1105.69	305.95	305.67	1089.68	416.85	85.62	977.39	367.77	-155.34	1038.13
282.23	1072.26	1151.19	336.49	428.81	1105.76	306.05	305.61	1089.79	416.81	85.66	977.37	367.73	-155.4	1038.19
282.08	1072.25	1151.29	336.4	428.86	1105.81	305.92	305.66	1089.81	416.83	85.64	977.41	367.77	-155.41	1038.22
281.81	1072.21	1151.2	336.4	428.84	1105.9	305.99	305.59	1089.85	416.81	85.66	977.43	367.73	-155.38	1038.18
281.76	1072.19	1151.19	336.42	428.84	1105.88	305.92	305.58	1089.84	416.79	85.65	977.48	367.78	-155.37	1038.13
281.58	1072.26	1151.04	336.44	428.79	1105.96	306.01	305.56	1090	416.77	85.63	977.54	367.79	-155.6	1038.28
281.49	1072.3	1150.97	336.33	428.84	1105.99	305.99	305.56	1090.09	416.8	85.63	977.58	367.84	-155.65	1038.3
281.62	1072.36	1151.02	336.41	428.71	1106.12	306	305.56	1090.19	416.75	85.6	977.6	367.85	-155.41	1038.22
281.64	1072.39	1150.86	336.39	428.78	1106.22	306.05	305.52	1090.26	416.79	85.63	977.65	367.75	-155.45	1038.18
281.86	1072.35	1150.97	336.4	428.75	1106.33	306.02	305.5	1090.4	416.8	85.63	977.7	367.8	-155.55	1038.17
282	1072.19	1151	336.45	428.71	1106.45	306.03	305.38	1090.39	416.82	85.64	977.7	367.78	-155.59	1038.25
282.11	1072.19	1151.1	336.43	428.66	1106.5	306.04	305.41	1090.45	416.8	85.64	977.73	367.86	-155.56	1038.29
282.26	1072.21	1151.52	336.48	428.62	1106.65	306.07	305.39	1090.55	416.82	85.62	977.78	367.89	-155.45	1038.33
282.31	1072.2	1152	336.51	428.63	1106.78	306.1	305.39	1090.59	416.84	85.6	977.83	367.85	-155.62	1038.43
282.46	1072.07	1152.4	336.54	428.63	1106.82	306.14	305.31	1090.65	416.83	85.62	977.83	367.85	-155.62	1038.4
282.47	1071.99	1152.72	336.56	428.56	1106.84	306.13	305.32	1090.67	416.82	85.6	977.88	367.82	-155.62	1038.33
282.57	1071.81	1153.17	336.58	428.49	1106.95	306.12	305.34	1090.68	416.84	85.56	977.9	367.83	-155.77	1038.41
282.66	1071.94	1153.62	336.63	428.57	1107	306.12	305.28	1090.67	416.84	85.53	977.93	367.76	-155.6	1038.18
282.88	1071.81	1154.02	336.65	428.42	1107.05	306.19	305.23	1090.72	416.87	85.52	977.92	367.8	-155.78	1038.34
283.04	1071.79	1154.32	336.65	428.33	1107.14	306.16	305.23	1090.74	416.89	85.49	977.92	367.8	-155.76	1038.31
283.22	1071.65	1154.47	336.65	428.37	1107.09	306.26	305.17	1090.83	416.91	85.5	977.88	367.76	-155.79	1038.31
283.35	1071.67	1154.67	336.73	428.35	1107.13	306.24	305.19	1090.84	416.92	85.46	977.9	367.85	-155.69	1038.35
283.52	1071.64	1154.69	336.69	428.31	1107.13	306.27	305.11	1090.73	416.94	85.44	977.88	367.82	-155.86	1038.4
283.62	1071.65	1154.66	336.79	428.31	1107.16	306.25	305.15	1090.72	416.94	85.42	977.88	367.8	-155.72	1038.39
283.71	1071.61	1154.55	336.84	428.34	1107.03	306.25	305.1	1090.73	416.94	85.37	977.84	367.77	-155.88	1038.25
283.78	1071.61	1154.52	336.8	428.29	1106.93	306.21	305.13	1090.62	416.91	85.35	977.81	367.85	-155.88	1038.37
283.92	1071.59	1154.27	336.8	428.29	1106.92	306.33	305.06	1090.67	416.88	85.3	977.77	367.77	-155.96	1038.34
283.86	1071.74	1154.1	336.83	428.29	1106.74	306.3	305.03	1090.51	416.91	85.26	977.75	367.83	-156.01	1038.38
283.99	1071.67	1153.64	336.84	428.25	1106.64	306.35	305.03	1090.52	416.91	85.23	977.71	367.77	-155.95	1038.29
283.84	1071.76	1153.11	336.83	428.33	1106.53	306.33	305.05	1090.47	416.88	85.22	977.63	367.74	-156.02	1038.34
283.7	1071.73	1152.6	336.85	428.26	1106.48	306.33	305.05	1090.45	416.87	85.17	977.61	367.83	-156	1038.35
284.71	1070.72	1151.8	336.96	428.09	1106.32	306.67	304.66	1090.42	416.87	85.15	977.55	367.83	-156	1038.34
283.43	1071.75	1151.63	336.78	428.32	1106.24	306.42	305.04	1090.33	416.87	85.12	977.51	367.79	-156.11	1038.31
283.31	1071.84	1151.27	336.73	428.36	1106.11	306.36	305.05	1090.24	416.88	85.1	977.48	367.68	-156.12	1038.29
283.14	1071.8	1150.75	336.74	428.38	1105.95	306.4	305.05	1090.18	416.85	85.11	977.42	367.76	-156.13	1038.31
282.96	1071.81	1150.3	336.77	428.42	1105.91	306.38	305.11	1090.16	416.85	85.09	977.41	367.68	-156.15	1038.27
282.91	1071.9	1149.98	336.79	428.42	1105.81	306.39	305.08	1090.08	416.83	85.09	977.38	367.73	-156.05	1038.24
282.68	1071.93	1149.75	336.81	428.44	1105.76	306.42	305.11	1090.07	416.78	85.11	977.36	367.71	-156.13	1038.25
282.76	1071.87	1149.56	336.79	428.46	1105.77	306.46	305.15	1090.13	416.83	85.08	977.34	367.73	-156.09	1038.22
282.91	1071.88	1149.55	336.84	428.46	1105.72	306.45	305.12	1090.04	416.81	85.08	977.32	367.68	-156.11	1038.25
282.95	1072	1149.61	336.87	428.51	1105.72	306.52	305.09	1090.06	416.81	85.05	977.29	367.71	-156.12	1038.24
282.98	1071.97	1149.62	336.9	428.45	1105.74	306.47	305.12	1090.01	416.78	85.08	977.27	367.72	-156.1	1038.26
283.26	1071.96	1149.9	336.97	428.45	1105.71	306.51	305.14	1090.04	416.78	85.08	977.27	367.71	-155.95	1038.16
283.5	1071.99	1150.01	336.96	428.47	1105.74	306.57	305.1	1090.15	416.8	85.06	977.24	367.68	-156.03	1038.21
283.65	1071.94	1150.13	337.01	428.48	1105.76	306.62	305.1	1090.12	416.78	85.07	977.23	367.71	-155.99	1038.12
283.74	1071.99	1150.34	337.1	428.44	1105.83	306.64	305.09	1090.17	416.78	85.1	977.2	367.74	-155.98	1038.14
283.85	1071.93	1150.61	337.07	428.38	1105.91	306.63	305.14	1090.23	416.82	85.09	977.23	367.69	-156.08	1038.09
284.02	1071.92	1150.74	337.1	428.41	1105.97	306.68	305.09	1090.28	416.82	85.1	977.24	367.73	-155.91	1038.07
284.08	1071.9	1151.21	337.09	428.38	1106.09	306.69	305.11	1090.35	416.85	85.09	977.31	367.75	-155.99	1038.13
284.07	1071.86	1151.44	337.11	428.34	1106.25	306.63	305.11	1090.32	416.88	85.09	977.35	367.74	-155.9	1038.15
283.94	1071.88	1151.75	337.15	428.35	1106.38	306.62	305.1	1090.41	416.88	85.13	977.37	367.72	-156	1038.13
283.85	1071.75	1151.95	337.13	428.3	1106.46	306.72	305.06	1090.58	416.89	85.16	977.44	367.74	-156.06	1038.1
283.69	1071.7	1152.27	337.16	428.34	1106.57	306.67	305.06	1090.63	416.92	85.14	977.5	367.73	-156.03	1038.17
283.53	1071.69	1152.6	337.15	428.28	1106.71	306.73	305	1090.66	416.95	85.15	977.55	367.7	-156.08	1038.23
283.48	1071.61	1152.86	337.11	428.24	1106.76	306.72	304.97	1090.7	416.96	85.17	977.6	367.69	-155.93	1038.15
283.19	1071.79	1153.16	337.09	428.25	1106.93	306.71	304.98	1090.84	416.96	85.17	977.66	367.69	-156.1	1038.15
284.28	1070.65	1152.97	337.25	427.98	1107.06	307.05	304.62	1090.98	416.94	85.17	977.73	367.7	-155.98	1038.14
282.96	1071.52	1153.56	337.05	428.18	1107.18	306.69	304.91	1091.02	416.94	85.19	977.76	367.77	-156.11	1038.16
282.98	1071.57	1153.91	337.01	428.12	1107.31	306.67	304.92	1091.26	416.95	85.19	977.81	367.75	-156.03	1038.15
282.95	1071.65	1154.32	336.94	428.07	1107.44	306.64	304.86	1091.36	416.93	85.18	977.86	367.79	-156.16	1038.21
282.96	1071.55	1154.47	336.95	428.05	1107.56	306.54	304.83	1091.36	416.95	85.19	977.89	367.82	-156.02	1038.27
283.06	1071.44	1154.77	336.83	428.05	1107.67	306.44	304.82	1091.4	416.93	85.18	977.95	367.83	-156.19	1038.23
282.98	1071.33	1155.06	336.72	427.98	1107.74	306.45	304.76	1091.55	416.93	85.19	977.96	367.85	-156.19	1038.21
282.82	1071.28	1155.31	336.71	428.03	1107.82	306.4	304.67	1091.61	416.92	85.19	977.97	367.82	-156.15	1038.22
282.61	1071.34	1155.66	336.58	427.92	1107.89	306.33	304.65	1091.67	416.9	85.19	977.97	367.81	-156.12	1038.17
282.58	1071.1	1155.96	336.48	427.85	1107.95	306.23	304.59	1091.65	416.9	85.2	977.96	367.91	-156.11	1038.17
282.2	1070.97	1156.28	336.37	427.77	1107.97	306.19	304.52	1091.61	416.9	85.2	977.96	367.93	-156.2	1038.23
281.89	1070.91	1156.58	336.31	427.76	1108	306.15	304.5	1091.59	416.91	85.19	977.92	367.97	-156.09	1038.18
281.64	1070.89	1156.88	336.21	427.7	1107.98	306.08	304.44	1091.61	416.91	85.16	977.87	367.98	-156.1	1038.22
281.31	1070.75	1156.98	336.15	427.72	1107.93	306.06	304.36	1091.48	416.89	85.17	977.79	368	-156.06	1038.2
280.99	1070.64	1157.1	336.04	427.67	1107.86	305.94	304.45	1091.55	416.93	85.11	977.77	368.02	-156.21	1038.17
280.69	1070.64	1157.12	336	427.62	1107.79	305.96	304.32	1091.43	416.93	85.11	977.7	368.03	-156.21	1038.12
280.21	1070.51	1156.8	335.91	427.62	1107.69	305.92	304.36	1091.31	416.94	85.07	977.6	368.08	-156.21	1038.11
279.83	1070.64	1156.58	335.89	427.6	1107.55	305.89	304.3	1091.13	416.96	85.05	977.57	368.12	-156.19	1038.2
279.42	1070.52	1156.25	335.84	427.62	1107.44	305.93	304.26	1091.16	416.96	85.03	977.51	368.21	-156.15	1038.17
279.17	1070.57	1155.79	335.73	427.67	1107.29	305.83	304.33	1090.97	416.96	85.04	977.47	368.19	-156.24	1038.15
278.94	1070.63	1155.25	335.78	427.62	1107.23	305.89	304.31	1090.96	416.94	85.01	977.44	368.17	-156.12	1038
278.77	1070.61	1154.7	335.74	427.65	1107.1	305.8	304.33	1090.79	416.94	84.99	977.39	368.19	-156.13	1038.06
278.73	1070.8	1154.24	335.72	427.67	1107	305.84	304.34	1090.72	416.96	84.96	977.38	368.24	-156.35	1038.17
278.83	1070.83	1153.6	335.78	427.68	1106.82	305.94	304.33	1090.61	416.98	84.95	977.34	368.19	-156.21	1038.03
278.87	1070.96	1153.07	335.79	427.72	1106.73	305.95	304.35	1090.59	416.96	84.94	977.31	368.26	-156.39	1038.12
279.06	1071.09	1152.66	335.86	427.76	1106.64	305.94	304.43	1090.55	416.94	84.93	977.31	368.32	-156.35	1038.15
279.09	1071.1	1152.04	335.83	427.83	1106.57	306.02	304.38	1090.57	416.96	84.94	977.26	368.33	-156.19	1038.03
279.23	1071.16	1151.71	335.9	427.8	1106.53	306.03	304.41	1090.5	416.98	84.91	977.28	368.37	-156.35	1038.07
279.35	1071.15	1151.39	335.98	427.79	1106.54	306.11	304.39	1090.48	416.98	84.92	977.24	368.39	-156.27	1038.01
279.5	1071.1	1151.31	336.02	427.79	1106.5	306.18	304.41	1090.6	417.03	84.93	977.3	368.39	-156.44	1038.11
279.53	1071.17	1151.22	336.12	427.8	1106.55	306.2	304.45	1090.6	417.07	84.92	977.29	368.36	-156.33	1038.06
279.68	1071.18	1151.46	336.18	427.83	1106.63	306.29	304.4	1090.61	417.1	84.9	977.33	368.41	-156.4	1038.1
279.87	1071.19	1151.72	336.28	427.74	1106.74	306.4	304.4	1090.69	417.14	84.89	977.36	368.46	-156.32	1038.15
280.04	1071.11	1152.16	336.39	427.76	1106.84	306.44	304.41	1090.78	417.17	84.9	977.41	368.46	-156.39	1038.03
280.23	1071.05	1152.65	336.44	427.73	1106.97	306.46	304.43	1090.75	417.24	84.87	977.46	368.44	-156.29	1038.12
280.38	1070.98	1153.21	336.51	427.71	1107.07	306.51	304.41	1091.01	417.26	84.86	977.51	368.44	-156.28	1038.09
280.66	1071.03	1153.89	336.64	427.67	1107.24	306.56	304.4	1091.03	417.31	84.87	977.55	368.42	-156.36	1038.09
281.01	1070.77	1154.41	336.71	427.57	1107.36	306.68	304.33	1091.24	417.34	84.85	977.63	368.39	-156.37	1038.07
281.31	1070.75	1155.07	336.79	427.55	1107.57	306.65	304.33	1091.26	417.41	84.84	977.71	368.4	-156.36	1038.05
281.61	1070.67	1155.64	336.9	427.49	1107.73	306.79	304.25	1091.48	417.43	84.82	977.76	368.4	-156.4	1038.1
281.95	1070.63	1156.18	336.93	427.47	1107.93	306.82	304.22	1091.64	417.45	84.82	977.8	368.43	-156.46	1038.24
282.18	1070.61	1156.8	337.05	427.39	1108.19	306.83	304.17	1091.73	417.51	84.8	977.89	368.47	-156.35	1038.08
282.48	1070.48	1157.29	337.13	427.32	1108.36	306.92	304.13	1091.94	417.55	84.76	977.97	368.43	-156.41	1038.09
282.61	1070.47	1157.8	337.16	427.32	1108.52	307.01	304.02	1092.03	417.57	84.77	978.02	368.51	-156.51	1038.17
282.93	1070.24	1157.98	337.28	427.15	1108.72	307.11	303.96	1092.18	417.58	84.72	978.13	368.44	-156.6	1038.13
283.01	1070.37	1158.45	337.33	427.17	1108.83	307.12	304	1092.29	417.65	84.68	978.24	368.44	-156.61	1038.13
283.11	1070.15	1158.7	337.4	427.13	1109.01	307.18	303.93	1092.39	417.64	84.65	978.29	368.4	-156.58	1038.14
283.21	1070.12	1159.01	337.47	427.03	1109.25	307.12	303.92	1092.6	417.66	84.61	978.39	368.43	-156.75	1038.26
283.27	1070.05	1159.39	337.58	426.96	1109.44	307.17	303.88	1092.71	417.73	84.58	978.46	368.45	-156.62	1038.2
283.34	1070.05	1159.66	337.56	426.9	1109.52	307.18	303.8	1092.78	417.71	84.53	978.56	368.42	-156.75	1038.16
283.42	1069.84	1159.88	337.54	426.83	1109.71	307.25	303.69	1092.91	417.76	84.52	978.61	368.4	-156.73	1038.21
283.37	1069.8	1160.1	337.58	426.8	1109.84	307.34	303.67	1093.07	417.77	84.45	978.7	368.44	-156.8	1038.28
283.44	1069.83	1160.47	337.61	426.74	1109.97	307.3	303.6	1093.13	417.79	84.44	978.74	368.42	-156.82	1038.17
283.43	1069.73	1160.63	337.56	426.7	1109.97	307.29	303.57	1093.17	417.75	84.38	978.74	368.45	-156.85	1038.31
283.26	1069.72	1160.87	337.61	426.64	1110.09	307.29	303.45	1093.17	417.8	84.35	978.79	368.41	-156.84	1038.23
283.33	1069.63	1161.1	337.55	426.56	1110.14	307.15	303.47	1093.18	417.78	84.35	978.79	368.46	-156.87	1038.26
283.19	1069.51	1161.2	337.49	426.55	1110.14	307.25	303.38	1093.18	417.79	84.32	978.8	368.45	-156.89	1038.35
283.18	1069.54	1161.41	337.47	426.46	1110.11	307.19	303.41	1093.23	417.79	84.3	978.78	368.38	-156.97	1038.27
283.01	1069.36	1161.38	337.4	426.46	1110.14	307.13	303.37	1093.12	417.77	84.28	978.79	368.44	-157.05	1038.28
282.88	1069.38	1161.39	337.35	426.48	1110.1	307.16	303.32	1093.17	417.76	84.24	978.77	368.44	-157.04	1038.26
282.74	1069.34	1161.33	337.3	426.46	1109.98	307	303.37	1093.01	417.75	84.22	978.77	368.38	-157.01	1038.25
282.66	1069.43	1161.32	337.28	426.47	1110.01	306.95	303.4	1093.05	417.75	84.19	978.75	368.42	-157.05	1038.3
282.46	1069.32	1160.96	337.2	426.46	1109.86	306.98	303.29	1093.02	417.68	84.19	978.7	368.48	-157.06	1038.38
282.34	1069.47	1160.73	337.12	426.52	1109.71	306.94	303.36	1092.94	417.68	84.21	978.72	368.38	-157.04	1038.28
282.16	1069.51	1160.38	337.14	426.55	1109.72	306.9	303.43	1092.89	417.64	84.18	978.69	368.39	-157.06	1038.39
281.81	1069.62	1159.76	337.01	426.66	1109.52	306.82	303.49	1092.82	417.59	84.21	978.68	368.32	-156.93	1038.26
281.63	1069.68	1159.09	336.9	426.67	1109.42	306.78	303.47	1092.79	417.55	84.22	978.69	368.37	-157.07	1038.35
281.47	1069.75	1158.43	336.86	426.68	1109.32	306.73	303.51	1092.73	417.48	84.24	978.68	368.31	-156.92	1038.34
281.21	1069.9	1157.8	336.87	426.75	1109.25	306.72	303.53	1092.72	417.48	84.23	978.71	368.29	-157.07	1038.31
281.02	1069.97	1157.04	336.8	426.79	1109.13	306.7	303.52	1092.78	417.43	84.26	978.72	368.27	-156.82	1038.3
280.86	1070.05	1156.45	336.77	426.83	1109.07	306.66	303.53	1092.78	417.4	84.24	978.73	368.23	-157.01	1038.33
280.76	1070.1	1155.93	336.8	426.78	1109.16	306.62	303.54	1092.79	417.36	84.25	978.73	368.18	-156.97	1038.31
280.75	1070.13	1155.68	336.72	426.82	1109.12	306.59	303.49	1092.82	417.32	84.27	978.78	368.21	-156.92	1038.23
280.7	1070.13	1155.55	336.69	426.84	1109.2	306.58	303.53	1092.87	417.31	84.26	978.8	368.2	-157	1038.35
280.75	1070.07	1155.57	336.64	426.85	1109.28	306.5	303.52	1092.89	417.28	84.28	978.82	368.14	-156.95	1038.36
280.73	1070.03	1155.91	336.55	426.89	1109.23	306.48	303.48	1092.82	417.26	84.28	978.84	368.09	-157	1038.31
280.71	1070	1156.38	336.59	426.86	1109.35	306.5	303.44	1092.91	417.22	84.29	978.87	368.07	-157.05	1038.33
280.79	1070.04	1156.92	336.56	426.81	1109.46	306.45	303.45	1092.93	417.22	84.31	978.91	368.12	-157.11	1038.39
280.92	1069.93	1157.57	336.51	426.74	1109.53	306.43	303.42	1092.94	417.21	84.31	978.9	368.09	-156.98	1038.37
280.85	1069.72	1158.24	336.46	426.62	1109.75	306.39	303.39	1092.96	417.18	84.32	978.92	368.01	-156.95	1038.39
280.77	1069.68	1158.73	336.4	426.65	1109.83	306.32	303.41	1093.11	417.18	84.31	978.94	368.04	-157.03	1038.41
280.78	1069.56	1159.41	336.31	426.58	1109.94	306.29	303.33	1093.12	417.17	84.32	978.97	368.08	-157.02	1038.52
280.82	1069.55	1160.06	336.35	426.52	1110.13	306.3	303.27	1093.17	417.18	84.3	978.97	367.94	-156.96	1038.32
280.75	1069.43	1160.55	336.25	426.5	1110.17	306.19	303.31	1093.3	417.18	84.29	979.02	368.05	-156.98	1038.42
280.69	1069.24	1161.15	336.3	426.47	1110.32	306.15	303.27	1093.36	417.18	84.3	979.03	367.98	-157.17	1038.47
280.7	1069.24	1161.51	336.23	426.41	1110.43	306.08	303.28	1093.43	417.18	84.31	979.08	367.93	-156.97	1038.45
280.55	1069.3	1161.92	336.19	426.39	1110.57	306.14	303.25	1093.53	417.16	84.33	979.1	367.89	-156.97	1038.4
280.46	1069.18	1162.07	336.21	426.42	1110.61	306.09	303.29	1093.59	417.15	84.34	979.16	367.88	-157.14	1038.51
280.41	1069.13	1162.06	336.19	426.42	1110.65	306.09	303.25	1093.64	417.18	84.35	979.21	367.82	-157.12	1038.48
280.39	1069.11	1162.1	336.23	426.43	1110.81	306.1	303.24	1093.7	417.16	84.36	979.25	367.8	-157.02	1038.47
280.4	1069.19	1161.97	336.28	426.36	1110.81	306.15	303.21	1093.75	417.17	84.33	979.32	367.82	-157.06	1038.57
280.36	1069.17	1161.82	336.28	426.38	1110.9	306.15	303.29	1093.79	417.14	84.31	979.37	367.76	-157.06	1038.57
280.48	1069.2	1161.75	336.35	426.37	1110.89	306.18	303.28	1093.83	417.12	84.32	979.42	367.73	-157.12	1038.66
280.54	1069.26	1161.58	336.3	426.39	1110.83	306.19	303.27	1093.82	417.12	84.29	979.42	367.72	-157.06	1038.59
281.41	1068.76	1161.16	336.43	426.17	1110.83	306.49	302.95	1093.9	417.14	84.29	979.4	367.68	-157.06	1038.53
280.61	1069.38	1161.21	336.31	426.39	1110.79	306.22	303.26	1093.7	417.14	84.28	979.37	367.6	-157.19	1038.54
280.68	1069.43	1161.04	336.29	426.41	1110.66	306.19	303.24	1093.63	417.15	84.27	979.33	367.58	-157.07	1038.52
280.64	1069.38	1160.85	336.28	426.46	1110.58	306.2	303.27	1093.55	417.14	84.25	979.3	367.58	-157.03	1038.54
280.59	1069.49	1160.81	336.28	426.46	1110.44	306.2	303.27	1093.45	417.1	84.24	979.2	367.51	-157.13	1038.55
280.5	1069.42	1160.69	336.2	426.47	1110.25	306.14	303.31	1093.27	417.1	84.23	979.17	367.51	-157.09	1038.54
280.28	1069.38	1160.59	336.23	426.48	1110.18	306.14	303.36	1093.09	417.08	84.22	979.05	367.53	-157	1038.49
280.23	1069.33	1160.41	336.15	426.46	1109.91	306.16	303.27	1092.93	417.06	84.21	978.95	367.52	-157.13	1038.53
280.24	1069.38	1160.4	336.16	426.56	1109.74	306.11	303.32	1092.76	417.03	84.19	978.84	367.51	-157.18	1038.49
280.18	1069.37	1160.18	336.11	426.54	1109.58	306.09	303.34	1092.65	417	84.18	978.75	367.49	-157.26	1038.57
280.02	1069.39	1159.9	336.05	426.61	1109.34	306.06	303.4	1092.54	416.95	84.19	978.67	367.47	-157.13	1038.54
279.95	1069.47	1159.55	336.06	426.54	1109.18	306.07	303.39	1092.38	416.98	84.13	978.6	367.47	-157.04	1038.5
279.95	1069.43	1159.13	336.09	426.6	1109.01	306.05	303.4	1092.23	416.98	84.13	978.52	367.45	-157.14	1038.51
279.88	1069.57	1158.62	336.04	426.67	1108.8	306.07	303.51	1092.18	416.96	84.11	978.46	367.41	-157.19	1038.46
279.81	1069.72	1158.17	336.08	426.68	1108.65	306.02	303.49	1091.95	416.96	84.1	978.38	367.5	-157.32	1038.64
279.68	1069.73	1157.51	336.08	426.7	1108.42	306	303.5	1091.67	416.94	84.1	978.32	367.45	-157.09	1038.43
279.66	1069.81	1157.15	336.07	426.72	1108.29	306.03	303.5	1091.64	416.92	84.04	978.26	367.41	-157.11	1038.44
279.54	1069.65	1156.52	336.02	426.81	1108.02	306.02	303.48	1091.5	416.88	84.02	978.19	367.36	-157.19	1038.46
279.63	1069.89	1156.14	336.05	426.83	1107.88	305.95	303.54	1091.35	416.86	83.98	978.15	367.31	-157.22	1038.37
279.76	1069.8	1155.48	336.04	426.84	1107.71	306.01	303.51	1091.31	416.83	83.98	978.07	367.36	-157.14	1038.38
279.84	1069.93	1155.21	336.04	426.88	1107.62	306.02	303.52	1091.26	416.81	83.98	978.01	367.37	-157.17	1038.42
279.79	1069.99	1154.77	336.06	426.86	1107.51	306.04	303.53	1091.21	416.81	83.94	978	367.33	-157.25	1038.47
279.82	1070.01	1154.39	336.07	426.92	1107.44	306.01	303.6	1091.14	416.81	83.97	977.94	367.36	-157.25	1038.42
279.86	1070.1	1154.12	336.05	426.94	1107.3	305.95	303.54	1091	416.8	83.92	977.93	367.27	-157.24	1038.43
279.96	1070.09	1154.11	336.12	426.96	1107.3	305.99	303.6	1091.07	416.8	83.91	977.95	367.28	-157.32	1038.52
280	1070	1153.95	336.1	426.94	1107.21	305.99	303.62	1091.03	416.77	83.92	977.93	367.26	-157.29	1038.45
279.92	1070	1154.07	336.09	426.93	1107.27	305.95	303.62	1090.98	416.75	83.9	977.93	367.32	-157.34	1038.49
280.01	1070.14	1154.17	336.11	426.97	1107.31	305.98	303.6	1091.05	416.73	83.89	977.91	367.23	-157.22	1038.46
280.16	1070.19	1154.58	336.1	426.94	1107.32	305.98	303.61	1091.07	416.73	83.89	977.97	367.18	-157.25	1038.37
280.24	1069.95	1154.73	336.15	426.89	1107.42	305.99	303.56	1091.11	416.73	83.87	977.96	367.2	-157.31	1038.44
280.38	1069.88	1155.02	336.07	426.88	1107.41	305.95	303.53	1091.12	416.73	83.86	978	367.25	-157.31	1038.5
280.44	1069.85	1155.36	336.01	426.77	1107.56	305.91	303.52	1091.19	416.75	83.87	978.02	367.23	-157.39	1038.53
280.5	1069.87	1155.75	335.96	426.77	1107.67	305.94	303.44	1091.25	416.78	83.88	978.05	367.14	-157.3	1038.46
280.31	1069.77	1156.07	335.93	426.71	1107.8	305.94	303.46	1091.33	416.79	83.9	978.03	367.18	-157.21	1038.47
280.24	1069.77	1156.46	335.87	426.65	1107.84	305.92	303.38	1091.23	416.83	83.87	978.08	367.12	-157.26	1038.4
280.11	1069.86	1157.11	335.82	426.64	1107.87	305.91	303.39	1091.25	416.84	83.88	978.09	367.16	-157.31	1038.5
279.84	1069.56	1157.41	335.84	426.55	1107.9	305.84	303.39	1091.2	416.87	83.88	978.1	367.15	-157.32	1038.55
279.59	1069.46	1157.68	335.86	426.56	1107.96	305.87	303.38	1091.18	416.86	83.87	978.09	367.13	-157.43	1038.56
279.29	1069.56	1158.12	335.84	426.65	1107.99	305.88	303.41	1091.22	416.86	83.86	978.13	367.12	-157.24	1038.5
279.11	1069.37	1158.27	335.79	426.63	1107.96	305.9	303.39	1091.28	416.83	83.88	978.12	367.14	-157.36	1038.57
279.05	1069.27	1158.4	335.82	426.61	1107.96	305.86	303.35	1091.2	416.85	83.85	978.14	367.11	-157.34	1038.43
278.95	1069.33	1158.41	335.82	426.59	1107.98	305.83	303.38	1091.19	416.8	83.86	978.11	367.12	-157.31	1038.52
279.12	1069.33	1158.13	335.86	426.63	1107.99	305.83	303.4	1091.25	416.83	83.85	978.14	367.12	-157.35	1038.55
279.21	1069.46	1157.84	335.87	426.62	1108.06	305.91	303.31	1091.32	416.82	83.86	978.17	367.14	-157.36	1038.48
279.45	1069.52	1157.65	335.87	426.61	1108.08	305.9	303.35	1091.39	416.83	83.81	978.19	367.1	-157.31	1038.51
279.67	1069.54	1157.33	335.83	426.59	1108.12	305.92	303.28	1091.43	416.82	83.85	978.21	367.13	-157.36	1038.52
279.9	1069.62	1157.18	335.81	426.51	1108.17	305.86	303.33	1091.48	416.77	83.84	978.23	367.13	-157.34	1038.55
280.04	1069.51	1157	335.82	426.56	1108.23	305.81	303.31	1091.48	416.77	83.81	978.26	367.09	-157.25	1038.53
280.16	1069.53	1157.1	335.82	426.49	1108.18	305.83	303.28	1091.52	416.74	83.8	978.29	367.11	-157.37	1038.62
280.24	1069.61	1157.23	335.73	426.52	1108.21	305.73	303.3	1091.48	416.74	83.8	978.29	367.06	-157.33	1038.53
280.13	1069.59	1157.38	335.71	426.51	1108.21	305.73	303.31	1091.56	416.71	83.8	978.28	367.06	-157.47	1038.64
280.07	1069.62	1157.77	335.68	426.5	1108.24	305.65	303.3	1091.62	416.69	83.82	978.3	367.09	-157.48	1038.63
280.05	1069.45	1158.02	335.63	426.57	1108.29	305.62	303.25	1091.58	416.67	83.82	978.31	367.05	-157.31	1038.49
279.9	1069.33	1158.24	335.59	426.5	1108.25	305.54	303.25	1091.64	416.67	83.79	978.33	366.98	-157.4	1038.47
279.73	1069.31	1158.63	335.51	426.4	1108.32	305.58	303.2	1091.66	416.67	83.8	978.34	367.03	-157.36	1038.53
279.47	1069.29	1158.84	335.47	426.4	1108.41	305.44	303.24	1091.61	416.64	83.82	978.29	367.03	-157.42	1038.59
279.31	1069.13	1159.26	335.4	426.38	1108.48	305.44	303.21	1091.68	416.64	83.82	978.29	367.04	-157.29	1038.53
279.14	1069.03	1159.45	335.27	426.3	1108.53	305.45	303.1	1091.69	416.64	83.81	978.34	367.03	-157.31	1038.55
279.02	1068.99	1159.7	335.2	426.34	1108.48	305.42	303.15	1091.7	416.66	83.83	978.31	367.11	-157.41	1038.69
278.68	1069.01	1159.88	335.18	426.29	1108.6	305.34	303.15	1091.71	416.61	83.84	978.28	367.07	-157.43	1038.59
278.51	1068.89	1160.08	335.05	426.27	1108.6	305.34	303.11	1091.68	416.61	83.84	978.26	367.02	-157.39	1038.56
278.24	1068.92	1160.13	335.1	426.2	1108.59	305.29	303.12	1091.66	416.59	83.85	978.27	366.99	-157.36	1038.5
277.92	1068.81	1160.11	335	426.28	1108.56	305.22	303.13	1091.63	416.55	83.85	978.22	367.04	-157.3	1038.57
277.76	1068.82	1160.21	335	426.28	1108.63	305.16	303.16	1091.64	416.55	83.85	978.23	367.01	-157.41	1038.62
277.64	1068.89	1160.18	334.95	426.28	1108.55	305.14	303.14	1091.62	416.54	83.88	978.23	366.98	-157.41	1038.55
277.56	1068.93	1160.12	334.85	426.28	1108.56	305.09	303.16	1091.59	416.52	83.9	978.19	367.02	-157.33	1038.63
277.39	1068.94	1159.87	334.8	426.32	1108.49	305.1	303.15	1091.66	416.52	83.91	978.17	367.01	-157.38	1038.66
277.45	1068.96	1159.82	334.85	426.29	1108.5	305.1	303.12	1091.61	416.52	83.92	978.18	366.96	-157.37	1038.5
277.42	1068.97	1159.7	334.82	426.29	1108.5	305.12	303.02	1091.59	416.53	83.92	978.15	366.98	-157.37	1038.57
277.46	1069.05	1159.6	334.74	426.3	1108.48	305.14	303.13	1091.67	416.51	83.92	978.15	367	-157.36	1038.57
277.54	1069.04	1159.5	334.85	426.32	1108.41	305.07	303.07	1091.48	416.51	83.93	978.11	367.03	-157.24	1038.57
277.72	1069.04	1159.44	334.75	426.35	1108.38	305.09	303.13	1091.49	416.49	83.94	978.11	367.03	-157.41	1038.61
277.81	1069.04	1159.43	334.81	426.32	1108.35	305.11	303.11	1091.42	416.51	83.94	978.07	367.05	-157.25	1038.58
277.87	1068.98	1159.44	334.89	426.33	1108.29	305.07	303.17	1091.37	416.49	83.94	978.04	366.99	-157.29	1038.46
277.94	1069.07	1159.4	334.89	426.36	1108.21	305.11	303.18	1091.33	416.53	83.92	977.99	367.03	-157.14	1038.52
278	1069	1159.42	334.85	426.32	1108.14	305.15	303.15	1091.12	416.53	83.92	977.94	367.01	-157.33	1038.53
277.98	1069.01	1159.44	334.86	426.39	1108.03	305.14	303.19	1091.04	416.57	83.93	977.87	367.03	-157.21	1038.44
278.02	1069.1	1159.44	334.89	426.39	1107.9	305.18	303.23	1090.95	416.59	83.94	977.79	367.09	-157.21	1038.5
277.97	1069.04	1159.39	334.86	426.45	1107.77	305.23	303.17	1090.87	416.6	83.92	977.74	367.14	-157.21	1038.52
277.82	1069.03	1159.31	334.88	426.43	1107.67	305.29	303.33	1090.86	416.65	83.92	977.66	367.14	-157.19	1038.52
277.79	1069.08	1159.21	335	426.48	1107.59	305.27	303.33	1090.64	416.68	83.94	977.58	367.13	-157.21	1038.51
277.63	1069.14	1158.92	335.06	426.58	1107.46	305.34	303.39	1090.6	416.69	83.98	977.49	367.15	-157.22	1038.44
277.71	1069.26	1158.88	335.15	426.53	1107.33	305.41	303.43	1090.5	416.7	83.98	977.46	367.17	-157.31	1038.45
277.78	1069.25	1158.48	335.16	426.6	1107.22	305.47	303.44	1090.4	416.69	83.99	977.38	367.2	-157.23	1038.35
277.92	1069.3	1158.17	335.31	426.69	1107.11	305.5	303.48	1090.37	416.71	84	977.33	367.17	-157.14	1038.25
278.31	1069.36	1157.84	335.36	426.63	1107	305.57	303.52	1090.2	416.74	84	977.29	367.19	-157.13	1038.35
278.59	1069.5	1157.49	335.39	426.66	1106.9	305.59	303.56	1090.13	416.75	84	977.24	367.24	-157.15	1038.32
278.86	1069.62	1157.32	335.43	426.71	1106.81	305.57	303.6	1090.02	416.78	83.99	977.21	367.24	-157.18	1038.25
279.33	1069.53	1157.07	335.44	426.77	1106.74	305.69	303.56	1090	416.79	84.01	977.17	367.25	-157.15	1038.21
279.68	1069.61	1156.93	335.51	426.78	1106.64	305.73	303.6	1089.95	416.78	84.01	977.09	367.28	-157.22	1038.26
279.93	1069.72	1156.92	335.55	426.79	1106.55	305.61	303.61	1089.84	416.82	83.99	977.06	367.28	-157.2	1038.26
280.19	1069.78	1156.93	335.52	426.8	1106.46	305.69	303.62	1089.87	416.79	84	977.03	367.31	-157.08	1038.24
280.29	1069.83	1156.94	335.59	426.79	1106.41	305.66	303.68	1089.7	416.79	83.99	976.98	367.34	-157.14	1038.23
280.37	1069.8	1156.96	335.52	426.84	1106.25	305.69	303.74	1089.64	416.83	84	976.93	367.35	-157.06	1038.2
280.35	1069.73	1156.91	335.62	426.86	1106.22	305.69	303.74	1089.59	416.83	84	976.9	367.35	-157.1	1038.31
280.31	1069.79	1156.85	335.62	426.81	1106.17	305.7	303.74	1089.55	416.86	83.95	976.89	367.35	-157.06	1038.19
280.25	1069.73	1156.86	335.62	426.82	1106.14	305.74	303.69	1089.48	416.85	83.94	976.87	367.41	-156.91	1038.15
280.11	1069.64	1156.59	335.58	426.86	1105.98	305.7	303.75	1089.4	416.87	83.95	976.85	367.4	-157.04	1038.16
280.13	1069.68	1156.55	335.65	426.84	1105.99	305.78	303.72	1089.43	416.88	83.94	976.84	367.52	-157.29	1038.29
279.83	1069.66	1156.42	335.61	426.83	1106.09	305.76	303.71	1089.43	416.9	83.94	976.81	367.54	-156.98	1038.22
279.72	1069.56	1156.1	335.63	426.8	1106.05	305.79	303.68	1089.47	416.89	83.94	976.77	367.59	-157.19	1038.21
279.5	1069.61	1156.1	335.63	426.83	1106.04	305.77	303.7	1089.46	416.91	83.95	976.75	367.61	-157.02	1038.16
279.37	1069.8	1156.19	335.54	426.78	1106.06	305.79	303.67	1089.49	416.93	83.94	976.75	367.55	-157.04	1038.11
279.28	1069.67	1156.06	335.54	426.78	1106.04	305.76	303.62	1089.45	416.96	83.95	976.74	367.58	-157.16	1038.13
279.09	1069.66	1156.07	335.53	426.75	1106.06	305.78	303.65	1089.61	416.98	83.97	976.72	367.54	-157.09	1038.07
278.87	1069.64	1156.24	335.47	426.72	1106.08	305.74	303.59	1089.47	416.99	83.99	976.71	367.63	-157.09	1038.12
278.71	1069.49	1156.3	335.37	426.74	1106.14	305.74	303.64	1089.53	417.03	83.98	976.7	367.63	-157.11	1038.09
278.51	1069.42	1156.48	335.41	426.7	1106.14	305.81	303.55	1089.54	417	84.01	976.69	367.7	-157.06	1038.1
278.25	1069.42	1156.78	335.38	426.76	1106.14	305.68	303.62	1089.46	417	83.99	976.68	367.67	-157.17	1038.04
278.18	1069.37	1157.01	335.4	426.72	1106.11	305.66	303.65	1089.46	417.03	83.98	976.72	367.73	-157.15	1038.15
278.06	1069.33	1157.25	335.31	426.73	1106.09	305.65	303.63	1089.41	417	84	976.68	367.72	-157.1	1038.12
278.04	1069.3	1157.33	335.37	426.7	1106.12	305.68	303.58	1089.48	417.01	83.99	976.69	367.79	-157.12	1038.16
278.1	1069.4	1157.51	335.36	426.73	1106.08	305.67	303.6	1089.47	417.02	83.98	976.69	367.81	-157.06	1038.13
278.11	1069.51	1157.52	335.28	426.72	1106.13	305.65	303.56	1089.45	417.02	83.99	976.64	367.83	-157.17	1038.14
278.23	1069.33	1157.34	335.3	426.72	1106.16	305.68	303.51	1089.42	417.04	84.01	976.65	367.81	-157.01	1038.12
278.22	1069.33	1157.31	335.23	426.66	1106.13	305.54	303.54	1089.31	417.04	84.02	976.6	367.82	-157.11	1038.03
278.31	1069.27	1157.26	335.23	426.66	1106.1	305.66	303.54	1089.47	417.08	84.05	976.57	367.87	-157.07	1038.04
278.17	1069.36	1157.14	335.27	426.64	1106.09	305.65	303.5	1089.37	417.06	84.05	976.53	367.9	-157.11	1038.1
277.94	1069.32	1157.1	335.26	426.71	1106.09	305.7	303.54	1089.4	417.13	84.08	976.48	367.93	-157.14	1038.09
278.98	1068.25	1156.73	335.48	426.47	1106.05	306.01	303.21	1089.42	417.15	84.08	976.39	367.94	-157	1037.96
277.59	1069.25	1157.19	335.31	426.73	1105.97	305.77	303.53	1089.24	417.16	84.09	976.34	367.93	-157.05	1038.01
277.33	1069.3	1157.19	335.43	426.73	1105.89	305.82	303.6	1089.21	417.2	84.09	976.28	367.99	-157.09	1038.1
277.19	1069.22	1157.1	335.54	426.75	1105.87	305.93	303.58	1089.21	417.22	84.07	976.22	367.94	-156.98	1037.99
277.02	1069.27	1157.02	335.59	426.87	1105.69	306.01	303.6	1089.01	417.21	84.07	976.13	367.94	-156.98	1037.95
276.99	1069.38	1156.92	335.78	426.86	1105.62	306.2	303.66	1089	417.22	84.07	976.08	368.09	-157.07	1038.04
277.16	1069.39	1156.61	335.89	426.83	1105.6	306.33	303.67	1088.97	417.21	84.07	976	368	-157.08	1037.96
277.51	1069.43	1156.39	336.06	426.88	1105.41	306.32	303.73	1088.94	417.21	84.04	975.97	368.07	-157	1037.94
277.88	1069.45	1156.03	336.13	426.94	1105.31	306.47	303.79	1088.91	417.21	84	975.94	368.07	-157.07	1037.97
278.33	1069.53	1155.63	336.25	426.91	1105.17	306.49	303.88	1088.85	417.25	84	975.91	368.13	-157.11	1037.99
278.86	1069.65	1155.16	336.38	426.97	1105.13	306.53	303.85	1088.72	417.28	83.96	975.92	368.1	-157.06	1037.96
279.35	1069.89	1154.94	336.42	426.95	1105.1	306.69	303.81	1088.75	417.3	83.93	975.87	368.12	-157.11	1038.01
280.12	1069.88	1154.38	336.48	426.97	1104.99	306.68	303.88	1088.63	417.3	83.92	975.84	368.07	-157.11	1037.95
280.69	1070.04	1154.15	336.62	426.95	1104.87	306.74	303.85	1088.54	417.3	83.89	975.82	368.16	-157.23	1037.96
280.85	1069.96	1153.97	336.64	427.03	1104.83	306.85	303.82	1088.58	417.36	83.85	975.82	368.13	-157.21	1037.91
281.03	1070.05	1153.85	336.71	426.98	1104.79	306.82	303.85	1088.45	417.38	83.83	975.8	368.19	-157.27	1037.96
281.1	1070.05	1153.85	336.81	426.96	1104.75	306.88	303.92	1088.44	417.38	83.81	975.77	368.21	-157.15	1037.99
281	1070.04	1153.88	336.86	427	1104.65	306.96	303.87	1088.48	417.42	83.79	975.77	368.2	-157.43	1037.97
280.96	1069.88	1153.91	336.89	426.98	1104.58	306.93	303.87	1088.34	417.45	83.76	975.73	368.23	-157.39	1037.93
280.9	1070.02	1154.18	336.99	426.99	1104.61	307.06	303.77	1088.25	417.47	83.74	975.73	368.2	-157.23	1037.94
280.81	1069.95	1154.4	336.94	426.86	1104.62	307.05	303.81	1088.26	417.52	83.71	975.74	368.28	-157.34	1037.9
280.69	1069.85	1154.45	336.96	426.86	1104.66	307.07	303.8	1088.26	417.55	83.71	975.71	368.24	-157.24	1037.88
280.43	1069.81	1154.39	336.96	426.87	1104.68	307.16	303.69	1088.3	417.61	83.68	975.7	368.28	-157.36	1037.97
280.29	1069.65	1154.63	336.97	426.83	1104.66	307.01	303.72	1088.24	417.64	83.7	975.69	368.28	-157.31	1037.91
280.34	1069.67	1154.81	336.87	426.79	1104.71	307.07	303.68	1088.26	417.66	83.68	975.69	368.27	-157.38	1037.93
280.3	1069.52	1154.97	336.88	426.75	1104.82	307.01	303.66	1088.26	417.66	83.71	975.69	368.37	-157.37	1037.88
280.38	1069.61	1155.29	336.79	426.72	1104.81	306.99	303.58	1088.23	417.69	83.69	975.72	368.31	-157.42	1037.92
280.46	1069.54	1155.41	336.8	426.7	1104.87	306.96	303.58	1088.26	417.72	83.71	975.7	368.29	-157.4	1037.94
280.51	1069.43	1155.61	336.71	426.71	1104.89	306.94	303.58	1088.45	417.73	83.68	975.73	368.33	-157.47	1037.95
280.6	1069.43	1155.82	336.61	426.7	1104.86	306.81	303.6	1088.35	417.73	83.71	975.71	368.29	-157.44	1037.95
280.53	1069.37	1155.95	336.57	426.68	1104.89	306.81	303.52	1088.39	417.72	83.7	975.72	368.26	-157.45	1037.9
280.45	1069.33	1156.08	336.51	426.64	1104.92	306.69	303.53	1088.35	417.71	83.69	975.72	368.34	-157.52	1037.92
280.16	1069.34	1156.09	336.42	426.63	1104.94	306.6	303.51	1088.3	417.7	83.73	975.7	368.32	-157.4	1037.93
279.9	1069.25	1156.26	336.3	426.61	1104.98	306.57	303.51	1088.34	417.72	83.72	975.71	368.36	-157.39	1037.89
279.62	1069.21	1156.25	336.27	426.6	1105.02	306.54	303.48	1088.42	417.72	83.75	975.67	368.34	-157.4	1037.85
279.16	1069.18	1156.22	336.2	426.53	1105.01	306.53	303.45	1088.46	417.72	83.76	975.66	368.3	-157.43	1037.86
278.78	1069.23	1156.23	336.13	426.53	1105.1	306.43	303.49	1088.43	417.74	83.78	975.66	368.37	-157.38	1037.86
278.47	1069.14	1156.18	336.11	426.56	1105.11	306.47	303.38	1088.55	417.72	83.8	975.63	368.39	-157.4	1037.92
278.11	1069.11	1156.2	335.94	426.55	1105.11	306.36	303.38	1088.43	417.72	83.79	975.64	368.44	-157.39	1037.92
277.74	1069.05	1156.28	335.89	426.46	1105.14	306.37	303.36	1088.54	417.7	83.81	975.6	368.42	-157.45	1037.85
277.46	1069.04	1156.33	335.8	426.49	1105.12	306.3	303.38	1088.56	417.65	83.81	975.6	368.42	-157.47	1037.87
277.36	1069.05	1156.43	335.77	426.51	1105.17	306.27	303.36	1088.56	417.65	83.82	975.55	368.42	-157.53	1037.87
277.24	1069.05	1156.47	335.69	426.49	1105.19	306.21	303.34	1088.57	417.65	83.81	975.55	368.39	-157.5	1037.75
277.14	1068.97	1156.58	335.64	426.46	1105.23	306.19	303.29	1088.5	417.63	83.82	975.51	368.43	-157.46	1037.79
277.15	1068.99	1156.7	335.61	426.43	1105.26	306.18	303.26	1088.61	417.59	83.81	975.51	368.43	-157.51	1037.8
277.22	1068.89	1156.85	335.59	426.4	1105.23	306.13	303.21	1088.53	417.59	83.81	975.49	368.42	-157.46	1037.74
277.34	1068.85	1157.11	335.54	426.43	1105.21	306.09	303.23	1088.53	417.58	83.78	975.5	368.42	-157.53	1037.78
277.42	1068.88	1157.27	335.55	426.39	1105.25	306.1	303.18	1088.52	417.55	83.78	975.5	368.45	-157.5	1037.9
277.47	1068.78	1157.35	335.52	426.36	1105.19	306.05	303.19	1088.46	417.53	83.77	975.48	368.42	-157.46	1037.85
277.51	1068.81	1157.52	335.48	426.39	1105.16	305.97	303.23	1088.37	417.48	83.75	975.46	368.44	-157.48	1037.83
277.43	1068.79	1157.55	335.42	426.33	1105.07	305.92	303.15	1088.31	417.42	83.76	975.43	368.45	-157.52	1037.98
277.57	1068.73	1157.57	335.37	426.29	1105.05	305.86	303.23	1088.28	417.39	83.72	975.42	368.45	-157.6	1038.01
277.49	1068.74	1157.46	335.37	426.31	1105.01	305.85	303.18	1088.26	417.37	83.68	975.39	368.4	-157.52	1037.82
277.53	1068.74	1157.31	335.33	426.3	1104.95	305.85	303.16	1088.26	417.32	83.66	975.4	368.42	-157.63	1037.98
277.48	1068.78	1157.09	335.38	426.3	1104.94	305.85	303.13	1088.26	417.3	83.64	975.4	368.4	-157.66	1037.86
277.55	1068.75	1156.8	335.33	426.31	1104.93	305.83	303.18	1088.3	417.28	83.64	975.4	368.42	-157.69	1037.87
277.36	1068.78	1156.39	335.31	426.35	1104.91	305.81	303.1	1088.28	417.24	83.59	975.41	368.43	-157.66	1037.93
277.38	1068.84	1155.98	335.33	426.32	1104.89	305.8	303.14	1088.39	417.21	83.59	975.44	368.36	-157.67	1037.88
277.34	1068.89	1155.51	335.31	426.33	1104.86	305.79	303.14	1088.39	417.18	83.57	975.45	368.46	-157.74	1037.98
277.47	1069.03	1155.33	335.3	426.29	1104.93	305.78	303.07	1088.45	417.16	83.56	975.5	368.43	-157.64	1037.96
277.23	1069.13	1155.04	335.3	426.25	1104.94	305.81	302.98	1088.42	417.21	83.54	975.55	368.38	-157.84	1037.94
277.23	1069.07	1154.85	335.33	426.26	1104.99	305.83	302.96	1088.53	417.19	83.52	975.56	368.42	-157.69	1037.93
277.22	1069.04	1154.95	335.29	426.22	1105.07	305.83	302.96	1088.65	417.22	83.53	975.61	368.37	-157.78	1037.88
277.32	1068.98	1155.08	335.28	426.21	1105.22	305.8	302.92	1088.61	417.21	83.51	975.63	368.35	-157.75	1037.85
277.18	1068.9	1155.4	335.36	426.14	1105.29	305.84	302.91	1088.72	417.25	83.49	975.68	368.39	-157.7	1037.93
277.23	1068.85	1156	335.32	426.09	1105.35	305.85	302.88	1088.72	417.27	83.47	975.73	368.33	-157.74	1038.01
277.24	1068.69	1156.63	335.37	426	1105.47	305.89	302.85	1088.79	417.25	83.47	975.78	368.36	-157.93	1037.98
277.2	1068.52	1157.15	335.37	426.01	1105.5	305.82	302.85	1088.87	417.28	83.41	975.81	368.36	-158	1038.06
277.21	1068.36	1157.68	335.4	425.95	1105.65	305.93	302.84	1088.98	417.28	83.4	975.84	368.34	-157.98	1038
277.33	1068.31	1158.36	335.41	425.96	1105.77	305.95	302.79	1089.07	417.29	83.36	975.85	368.4	-157.96	1038.06
277.5	1068.23	1158.88	335.46	425.88	1105.86	305.96	302.78	1089.14	417.26	83.33	975.89	368.33	-157.94	1038.02
277.76	1068.15	1159.36	335.48	425.81	1105.97	305.93	302.73	1089.18	417.29	83.33	975.91	368.35	-158.06	1038.06
278.06	1068.07	1159.57	335.48	425.76	1106.09	305.97	302.68	1089.27	417.31	83.31	975.93	368.36	-157.96	1038.04
278.32	1068.14	1159.74	335.47	425.71	1106.23	305.93	302.67	1089.32	417.32	83.29	975.97	368.33	-158.14	1038.08
278.52	1068.03	1159.91	335.41	425.62	1106.28	305.96	302.65	1089.49	417.34	83.28	975.99	368.4	-157.96	1037.94
278.74	1068.08	1160.11	335.46	425.66	1106.32	305.9	302.55	1089.36	417.34	83.27	976.02	368.28	-158.05	1037.95
278.63	1068.07	1160.18	335.46	425.6	1106.37	305.9	302.5	1089.43	417.37	83.25	976.04	368.33	-158.08	1038.02
278.66	1067.99	1160.28	335.39	425.59	1106.39	305.95	302.48	1089.48	417.35	83.23	976.06	368.33	-158.12	1038.02
278.46	1067.93	1160.33	335.42	425.58	1106.38	305.94	302.49	1089.44	417.37	83.22	976.07	368.37	-158.09	1038.07
278.21	1067.9	1160.33	335.42	425.53	1106.39	305.87	302.46	1089.35	417.33	83.22	976.02	368.31	-158.14	1038
278.01	1067.87	1160.39	335.38	425.54	1106.35	305.87	302.45	1089.35	417.38	83.15	976.03	368.31	-158.23	1038.02
277.66	1067.78	1160.22	335.4	425.48	1106.29	305.9	302.4	1089.32	417.35	83.17	975.97	368.34	-158.17	1038
277.6	1067.83	1160.14	335.4	425.51	1106.23	305.92	302.38	1089.27	417.33	83.14	975.96	368.35	-158.22	1038.1
277.46	1067.8	1159.92	335.39	425.49	1106.13	305.85	302.36	1089.14	417.34	83.08	975.98	368.3	-158.4	1038.08
277.39	1067.77	1159.69	335.38	425.5	1106.04	305.93	302.34	1089.15	417.34	83.05	975.91	368.29	-158.35	1038
277.42	1067.83	1159.41	335.42	425.44	1105.98	305.93	302.37	1089.12	417.32	83.03	975.87	368.36	-158.35	1038.05
277.35	1067.8	1158.92	335.43	425.53	1105.84	305.96	302.35	1089.03	417.33	83.01	975.82	368.29	-158.33	1037.98
277.49	1067.96	1158.57	335.45	425.45	1105.74	305.96	302.38	1088.97	417.31	82.99	975.76	368.37	-158.35	1038.06
277.56	1068.02	1158.23	335.5	425.54	1105.64	305.97	302.43	1088.93	417.3	82.95	975.73	368.41	-158.37	1038.08
277.74	1067.98	1157.75	335.48	425.51	1105.5	306.09	302.38	1088.82	417.32	82.96	975.7	368.31	-158.41	1037.91
277.82	1068.08	1157.41	335.57	425.6	1105.46	306.09	302.38	1088.71	417.32	82.93	975.69	368.37	-158.28	1037.95
278	1068.12	1157.11	335.62	425.56	1105.35	306.11	302.37	1088.63	417.35	82.91	975.67	368.35	-158.3	1037.93
278.12	1068.17	1156.86	335.68	425.62	1105.32	306.17	302.44	1088.66	417.35	82.94	975.62	368.38	-158.49	1037.97
278.26	1068.22	1156.73	335.76	425.57	1105.31	306.28	302.41	1088.63	417.39	82.93	975.61	368.37	-158.4	1038.01
279.6	1067.24	1156.13	336.05	425.45	1105.2	306.59	302.07	1088.72	417.39	82.94	975.58	368.36	-158.43	1037.98
278.54	1068.37	1156.56	335.96	425.68	1105.14	306.36	302.6	1088.6	417.4	82.95	975.54	368.41	-158.37	1037.97
278.82	1068.31	1156.58	336.01	425.66	1105.12	306.37	302.59	1088.42	417.45	82.95	975.52	368.39	-158.47	1037.9
279.13	1068.36	1156.56	336.18	425.74	1105.06	306.5	302.67	1088.48	417.48	82.93	975.54	368.5	-158.4	1038
279.49	1068.36	1156.68	336.34	425.74	1104.99	306.59	302.68	1088.42	417.51	82.91	975.51	368.44	-158.32	1037.91
279.78	1068.44	1156.59	336.37	425.73	1105.06	306.76	302.64	1088.48	417.56	82.9	975.51	368.47	-158.42	1037.89
280.21	1068.41	1156.72	336.5	425.76	1105.06	306.76	302.67	1088.45	417.58	82.93	975.51	368.42	-158.35	1037.84
280.56	1068.48	1156.68	336.65	425.73	1105.02	306.83	302.65	1088.48	417.63	82.86	975.54	368.45	-158.46	1037.92
281.01	1068.48	1156.75	336.7	425.71	1105.05	306.89	302.66	1088.5	417.65	82.86	975.55	368.53	-158.29	1037.86
281.37	1068.49	1156.79	336.77	425.7	1105.11	306.93	302.62	1088.52	417.7	82.83	975.57	368.53	-158.42	1037.88
281.57	1068.46	1156.88	336.84	425.71	1105.19	307.02	302.63	1088.62	417.75	82.82	975.58	368.56	-158.46	1037.92
281.79	1068.4	1157.1	336.91	425.65	1105.23	307.02	302.63	1088.67	417.77	82.79	975.6	368.62	-158.41	1037.95
281.97	1068.45	1157.29	336.93	425.67	1105.3	307.09	302.54	1088.67	417.85	82.78	975.66	368.56	-158.48	1037.89
281.94	1068.31	1157.43	336.92	425.57	1105.37	307.08	302.53	1088.73	417.84	82.77	975.67	368.53	-158.45	1037.93
282.04	1068.2	1157.88	336.96	425.6	1105.46	307.17	302.52	1088.84	417.89	82.75	975.72	368.61	-158.38	1037.87
281.87	1068.25	1158.09	336.87	425.54	1105.5	307.1	302.45	1088.79	417.95	82.73	975.73	368.63	-158.59	1037.91
281.62	1068.25	1158.31	336.9	425.45	1105.59	307.1	302.46	1088.84	417.97	82.74	975.76	368.6	-158.67	1037.89
281.51	1068.07	1158.51	336.89	425.47	1105.72	307.09	302.41	1088.92	417.98	82.75	975.77	368.61	-158.51	1037.86
281.13	1067.99	1158.7	336.85	425.4	1105.73	307.02	302.36	1088.94	418.01	82.73	975.77	368.61	-158.6	1037.9
281.03	1067.92	1159.08	336.85	425.38	1105.79	307.04	302.33	1088.96	418.01	82.72	975.78	368.68	-158.53	1037.96
280.82	1067.81	1159.38	336.82	425.36	1105.8	307.08	302.25	1088.92	418.01	82.74	975.79	368.65	-158.57	1037.92
280.59	1067.9	1159.49	336.77	425.32	1105.86	306.99	302.26	1088.9	418.04	82.72	975.81	368.67	-158.61	1037.88
280.5	1067.78	1159.61	336.73	425.29	1105.82	307.05	302.25	1088.97	418.01	82.74	975.81	368.66	-158.53	1037.86
280.33	1067.81	1159.71	336.68	425.37	1105.94	307.05	302.19	1088.98	418.03	82.74	975.79	368.65	-158.6	1037.9
280.23	1067.75	1159.73	336.61	425.29	1105.92	306.95	302.23	1088.95	418	82.74	975.77	368.7	-158.62	1037.89
281.28	1066.72	1159.26	336.85	425.06	1105.92	307.31	301.88	1089.05	417.99	82.73	975.77	368.63	-158.67	1037.88
280.08	1067.73	1159.73	336.56	425.35	1105.85	306.94	302.2	1089.02	417.96	82.75	975.77	368.65	-158.61	1037.9
279.93	1067.76	1159.6	336.56	425.3	1105.88	306.92	302.18	1088.98	417.96	82.78	975.75	368.7	-158.52	1037.85
279.92	1067.73	1159.51	336.51	425.35	1105.78	306.89	302.23	1088.96	417.96	82.76	975.74	368.73	-158.62	1037.92
279.73	1067.85	1159.33	336.48	425.37	1105.84	306.86	302.22	1088.93	417.95	82.79	975.74	368.76	-158.67	1038.01
279.8	1067.75	1159.18	336.49	425.44	1105.8	306.87	302.23	1088.93	417.9	82.83	975.7	368.78	-158.56	1037.88
279.83	1067.77	1158.95	336.47	425.37	1105.81	306.85	302.27	1088.89	417.91	82.82	975.71	368.76	-158.67	1037.9
279.7	1067.91	1158.67	336.45	425.42	1105.75	306.84	302.28	1088.98	417.86	82.84	975.69	368.75	-158.56	1037.84
279.78	1067.97	1158.66	336.43	425.46	1105.75	306.82	302.31	1088.96	417.86	82.83	975.71	368.78	-158.57	1037.86
279.87	1068	1158.53	336.46	425.43	1105.71	306.78	302.3	1088.89	417.84	82.86	975.71	368.84	-158.53	1037.86
279.82	1068.01	1158.45	336.49	425.43	1105.74	306.81	302.32	1088.91	417.82	82.86	975.7	368.87	-158.51	1037.86
279.89	1067.97	1158.41	336.43	425.44	1105.72	306.81	302.32	1089	417.81	82.86	975.69	368.84	-158.54	1037.83
279.87	1068.03	1158.42	336.38	425.39	1105.74	306.77	302.28	1088.92	417.79	82.87	975.68	368.89	-158.46	1037.89
279.93	1068.03	1158.49	336.39	425.4	1105.78	306.75	302.28	1088.99	417.78	82.89	975.64	368.94	-158.44	1037.79
279.87	1067.97	1158.69	336.29	425.38	1105.8	306.73	302.29	1089	417.81	82.88	975.64	368.88	-158.54	1037.76
279.83	1067.85	1159	336.26	425.33	1105.8	306.68	302.23	1088.97	417.83	82.88	975.63	368.96	-158.44	1037.8
279.6	1067.84	1159.22	336.22	425.36	1105.87	306.68	302.23	1088.96	417.85	82.89	975.61	368.94	-158.47	1037.77
279.46	1067.76	1159.64	336.15	425.31	1105.88	306.62	302.23	1088.95	417.87	82.9	975.6	368.91	-158.51	1037.72
279.34	1067.73	1160.11	336.19	425.26	1105.92	306.67	302.17	1088.92	417.87	82.91	975.56	368.96	-158.48	1037.81
279.1	1067.64	1160.34	336.14	425.28	1105.84	306.61	302.14	1088.84	417.89	82.92	975.5	368.98	-158.42	1037.82
278.87	1067.54	1160.73	336.12	425.23	1105.89	306.59	302.19	1088.81	417.92	82.91	975.49	369.01	-158.41	1037.85
278.71	1067.42	1160.92	336.11	425.23	1105.82	306.56	302.18	1088.73	417.92	82.88	975.48	368.97	-158.47	1037.85
278.54	1067.36	1161.07	336.14	425.17	1105.73	306.64	302.13	1088.74	417.92	82.87	975.49	368.95	-158.37	1037.73
278.47	1067.38	1160.93	336.06	425.22	1105.69	306.58	302.21	1088.72	417.97	82.85	975.45	368.9	-158.46	1037.75
278.52	1067.45	1160.92	336.16	425.2	1105.63	306.62	302.18	1088.59	417.95	82.84	975.42	368.93	-158.49	1037.78
278.6	1067.42	1160.61	336.16	425.26	1105.55	306.65	302.2	1088.57	417.95	82.83	975.38	368.97	-158.51	1037.89
278.66	1067.46	1160.14	336.15	425.26	1105.45	306.67	302.27	1088.51	417.97	82.82	975.38	368.88	-158.65	1037.88
278.8	1067.56	1159.66	336.17	425.3	1105.36	306.71	302.3	1088.52	417.98	82.82	975.34	368.96	-158.48	1037.91
279.07	1067.73	1159.24	336.23	425.31	1105.32	306.69	302.33	1088.39	417.98	82.8	975.34	368.93	-158.57	1037.89
279.28	1067.78	1158.65	336.3	425.33	1105.24	306.73	302.31	1088.43	418	82.8	975.34	368.94	-158.41	1037.88
279.46	1067.88	1158.19	336.36	425.37	1105.14	306.8	302.36	1088.36	417.98	82.8	975.34	368.91	-158.49	1037.88
279.62	1068.05	1157.74	336.39	425.43	1105.11	306.82	302.36	1088.37	417.99	82.78	975.36	368.92	-158.56	1037.88
279.91	1068.1	1157.4	336.51	425.45	1105.06	306.88	302.42	1088.38	418.01	82.76	975.41	368.9	-158.48	1037.91
280.17	1068.14	1157.2	336.56	425.51	1105.04	306.89	302.48	1088.32	417.98	82.76	975.4	368.86	-158.49	1037.86
280.49	1068.26	1157.02	336.62	425.48	1104.99	306.93	302.45	1088.38	417.98	82.75	975.43	368.85	-158.5	1037.9
280.67	1068.31	1156.95	336.67	425.51	1104.99	306.99	302.48	1088.39	418.01	82.76	975.43	368.85	-158.56	1037.96
281.02	1068.3	1156.91	336.7	425.54	1105.03	307.01	302.45	1088.37	418.03	82.76	975.47	368.84	-158.45	1037.94
281.25	1068.35	1157.09	336.69	425.51	1105.02	307.03	302.47	1088.38	418.06	82.76	975.49	368.75	-158.63	1038.03
281.32	1068.4	1157.32	336.7	425.55	1105.11	307	302.5	1088.38	418.06	82.75	975.52	368.75	-158.5	1037.93
281.44	1068.27	1157.55	336.71	425.51	1105.14	307.07	302.45	1088.47	418.08	82.78	975.56	368.77	-158.53	1038.01
281.37	1068.23	1157.93	336.79	425.56	1105.29	307.09	302.45	1088.48	418.07	82.8	975.55	368.7	-158.53	1038
281.26	1068.2	1158.36	336.79	425.54	1105.26	307.08	302.55	1088.55	418.09	82.79	975.58	368.7	-158.43	1038
281.15	1068.12	1158.78	336.83	425.5	1105.34	307.13	302.54	1088.6	418.11	82.84	975.6	368.65	-158.58	1037.95
280.99	1068.11	1159.07	336.81	425.54	1105.38	307.11	302.54	1088.6	418.1	82.85	975.61	368.65	-158.4	1038
280.95	1068.02	1159.44	336.83	425.53	1105.48	307.14	302.52	1088.61	418.1	82.88	975.61	368.63	-158.41	1037.91
280.85	1067.99	1159.73	336.83	425.55	1105.53	307.07	302.55	1088.64	418.07	82.9	975.6	368.61	-158.34	1037.95
280.72	1067.86	1159.88	336.8	425.49	1105.54	307.08	302.52	1088.68	418.05	82.91	975.62	368.55	-158.47	1038
280.69	1067.93	1160	336.72	425.55	1105.58	306.99	302.57	1088.65	418.06	82.92	975.64	368.53	-158.46	1037.99
280.62	1067.93	1159.94	336.72	425.56	1105.63	307.06	302.56	1088.79	418.05	82.92	975.68	368.6	-158.42	1038.05
280.65	1068.03	1159.94	336.7	425.48	1105.65	307.03	302.54	1088.78	418.03	82.92	975.7	368.56	-158.51	1038.03
280.56	1067.94	1159.7	336.64	425.56	1105.65	307	302.57	1088.83	418.01	82.94	975.72	368.54	-158.47	1038.07
280.65	1068.14	1159.62	336.67	425.52	1105.72	306.93	302.52	1088.79	417.98	82.94	975.73	368.52	-158.43	1037.99
280.67	1068.01	1159.38	336.64	425.57	1105.73	306.96	302.53	1088.9	417.94	82.95	975.76	368.49	-158.33	1038.07
280.52	1068	1159.09	336.56	425.59	1105.68	306.88	302.5	1088.91	417.94	82.95	975.77	368.39	-158.4	1037.92
280.6	1068.15	1159.07	336.55	425.56	1105.71	306.89	302.46	1088.88	417.93	82.92	975.8	368.47	-158.44	1038.06
280.61	1068.12	1158.87	336.5	425.6	1105.69	306.86	302.52	1088.94	417.85	82.94	975.8	368.45	-158.58	1038.14
280.44	1068.12	1158.72	336.45	425.62	1105.65	306.78	302.53	1088.87	417.83	82.96	975.82	368.34	-158.38	1038.02
280.4	1068.16	1158.71	336.37	425.61	1105.62	306.79	302.51	1088.86	417.79	82.95	975.83	368.31	-158.43	1038.05
280.27	1068.1	1158.64	336.36	425.63	1105.63	306.66	302.52	1088.82	417.77	82.97	975.83	368.31	-158.39	1038.06
280.22	1068.14	1158.7	336.26	425.62	1105.67	306.61	302.55	1088.81	417.7	82.97	975.84	368.27	-158.46	1038.09
280.21	1068.13	1158.77	336.24	425.61	1105.67	306.56	302.55	1088.82	417.7	82.97	975.86	368.27	-158.4	1038.12
280.06	1068.14	1158.8	336.15	425.63	1105.68	306.54	302.49	1088.82	417.68	82.95	975.9	368.21	-158.44	1038.05
279.99	1068.06	1158.95	336.13	425.6	1105.68	306.48	302.53	1088.81	417.61	82.98	975.87	368.26	-158.39	1038.13
279.83	1068.03	1159.05	336.06	425.59	1105.67	306.43	302.5	1088.81	417.59	82.99	975.84	368.24	-158.43	1038.11
279.63	1068.04	1159.21	335.93	425.56	1105.66	306.41	302.49	1088.84	417.57	82.97	975.85	368.15	-158.37	1038.04
279.47	1068.03	1159.34	335.91	425.57	1105.68	306.36	302.49	1088.85	417.52	82.97	975.84	368.16	-158.47	1038.21
279.3	1067.96	1159.41	335.89	425.55	1105.74	306.28	302.41	1088.77	417.5	82.97	975.86	368.18	-158.34	1038.08
279.15	1067.94	1159.54	335.79	425.56	1105.74	306.22	302.46	1088.78	417.46	82.97	975.82	368.07	-158.52	1038.15
279.01	1067.93	1159.54	335.68	425.54	1105.73	306.1	302.48	1088.86	417.46	82.98	975.87	368.13	-158.21	1038.12
279.94	1066.95	1159.16	335.88	425.32	1105.73	306.52	302.11	1088.89	417.42	82.98	975.87	368.02	-158.35	1038.07
278.75	1067.93	1159.7	335.59	425.47	1105.8	306.08	302.46	1088.97	417.37	83.01	975.87	368.02	-158.28	1038.03
278.7	1067.92	1159.69	335.56	425.53	1105.84	306.03	302.46	1088.95	417.36	82.98	975.91	368.11	-158.33	1038.15
278.55	1067.87	1159.66	335.46	425.53	1105.83	305.92	302.48	1088.92	417.33	82.99	975.9	368.07	-158.41	1038.24
278.49	1067.82	1159.66	335.48	425.44	1105.94	305.92	302.42	1089.01	417.29	82.97	975.91	368.01	-158.38	1038.19
278.38	1067.93	1159.76	335.43	425.46	1105.95	305.86	302.43	1088.99	417.29	82.96	975.94	368.02	-158.41	1038.1
278.36	1067.9	1159.74	335.28	425.47	1105.99	305.78	302.42	1088.97	417.26	82.98	975.95	367.95	-158.46	1038.18
278.19	1067.81	1159.82	335.24	425.51	1106	305.82	302.36	1089.03	417.23	82.98	975.97	367.98	-158.43	1038.29
278.07	1067.82	1159.91	335.21	425.41	1105.96	305.71	302.42	1089.03	417.2	82.99	976.01	367.91	-158.36	1038.12
277.89	1067.77	1159.92	335.21	425.42	1106.02	305.67	302.39	1089.07	417.17	82.97	976	367.93	-158.31	1038.21
277.76	1067.76	1159.96	335.13	425.41	1106.03	305.66	302.36	1089.06	417.16	82.96	976	367.88	-158.39	1038.24
277.69	1067.77	1160.06	335.1	425.42	1105.99	305.63	302.38	1089.15	417.12	82.97	975.97	367.86	-158.39	1038.28
277.68	1067.69	1160.23	335.03	425.43	1105.99	305.57	302.38	1089.08	417.07	82.95	976.01	367.89	-158.44	1038.23
277.52	1067.77	1160.26	334.96	425.39	1106	305.55	302.32	1089.06	417.05	82.95	975.99	367.82	-158.45	1038.26
277.56	1067.69	1160.26	334.98	425.34	1105.97	305.45	302.32	1089.01	417.03	82.94	976.01	367.83	-158.41	1038.23
277.39	1067.67	1160.1	334.94	425.38	1106.01	305.5	302.31	1089.1	416.98	82.93	976	367.81	-158.47	1038.29
277.46	1067.6	1160.08	334.9	425.32	1106.05	305.38	302.32	1089.09	416.95	82.93	975.99	367.86	-158.45	1038.28
277.53	1067.66	1160.01	334.83	425.35	1106.06	305.35	302.3	1089.12	416.94	82.92	976	367.72	-158.49	1038.24
277.44	1067.69	1159.99	334.76	425.31	1106.03	305.34	302.28	1089.13	416.92	82.91	976.04	367.7	-158.46	1038.22
277.38	1067.67	1159.93	334.75	425.28	1106.1	305.24	302.27	1089.11	416.9	82.88	976.08	367.68	-158.42	1038.27
277.29	1067.68	1159.95	334.72	425.27	1106.09	305.27	302.18	1089.18	416.89	82.87	976.09	367.64	-158.51	1038.23
277.42	1067.66	1160	334.69	425.27	1106.09	305.2	302.23	1089.11	416.89	82.85	976.08	367.72	-158.45	1038.18
277.35	1067.61	1160.1	334.66	425.2	1106.16	305.2	302.2	1089.15	416.86	82.85	976.08	367.65	-158.59	1038.26
277.24	1067.64	1160.16	334.62	425.23	1106.1	305.2	302.16	1089.16	416.84	82.83	976.09	367.65	-158.64	1038.28
277.13	1067.55	1160.25	334.55	425.27	1106.09	305.16	302.13	1089.14	416.84	82.83	976.09	367.63	-158.54	1038.28
277.07	1067.51	1160.3	334.52	425.22	1106.09	305.12	302.13	1089.03	416.81	82.82	976.04	367.55	-158.55	1038.23
276.99	1067.5	1160.4	334.6	425.17	1105.99	305.14	302.16	1089.01	416.84	82.79	976.03	367.58	-158.54	1038.25
276.89	1067.45	1160.35	334.58	425.15	1105.96	305.14	302.15	1088.94	416.85	82.76	976	367.6	-158.65	1038.32
276.76	1067.43	1160.37	334.62	425.17	1105.96	305.15	302.14	1088.92	416.81	82.75	975.93	367.57	-158.71	1038.31
276.8	1067.33	1160.3	334.62	425.12	1105.88	305.19	302.1	1088.87	416.81	82.71	975.95	367.56	-158.58	1038.24
276.87	1067.35	1160.17	334.64	425.12	1105.78	305.2	302.11	1088.82	416.81	82.68	975.89	367.61	-158.78	1038.27
276.92	1067.34	1160.05	334.75	425.13	1105.75	305.24	302.05	1088.74	416.84	82.66	975.84	367.48	-158.65	1038.12
277.03	1067.4	1159.67	334.69	425.11	1105.65	305.25	302.02	1088.68	416.86	82.63	975.79	367.42	-158.79	1038.16
277.15	1067.51	1159.42	334.78	425.13	1105.62	305.29	302.07	1088.65	416.88	82.62	975.74	367.42	-158.78	1038.12
277.44	1067.55	1159.17	334.79	425.11	1105.57	305.28	302.07	1088.55	416.9	82.59	975.69	367.47	-158.87	1038.13
277.64	1067.59	1158.96	334.89	425.08	1105.44	305.41	302.01	1088.56	416.93	82.55	975.68	367.47	-158.83	1038.24
277.82	1067.59	1158.77	334.96	425.16	1105.31	305.43	302.01	1088.37	416.94	82.5	975.65	367.42	-158.85	1038.18
278	1067.72	1158.56	335.07	425.2	1105.27	305.53	302.05	1088.36	416.95	82.49	975.66	367.48	-158.82	1038.18
278.26	1067.59	1158.16	335.26	425.22	1105.15	305.57	302.07	1088.25	416.95	82.47	975.67	367.47	-158.98	1038.22
278.53	1067.63	1157.99	335.33	425.21	1105.05	305.65	302.1	1088.26	416.98	82.42	975.68	367.39	-158.88	1038.1
279.03	1067.73	1158.03	335.5	425.2	1105.06	305.73	302.09	1088.2	416.97	82.38	975.67	367.34	-158.91	1038.08
279.37	1067.84	1157.67	335.56	425.19	1104.97	305.85	302.12	1088.32	416.97	82.34	975.67	367.4	-158.87	1038.2
279.85	1067.83	1157.46	335.7	425.16	1104.96	305.95	302.1	1088.29	417.02	82.28	975.71	367.39	-158.92	1038.21
280.49	1067.87	1157.21	335.73	425.17	1105	305.96	302.09	1088.27	417.02	82.29	975.67	367.3	-158.92	1038.11
280.91	1067.93	1157.09	335.85	425.17	1105.01	306.06	302.08	1088.3	417.08	82.23	975.69	367.33	-158.94	1038.11
281.21	1068	1156.95	335.88	425.18	1105.01	306.03	302.1	1088.23	417.09	82.24	975.68	367.31	-158.97	1038.06
281.49	1067.99	1156.93	335.89	425.14	1105.03	306.05	302.02	1088.28	417.12	82.23	975.68	367.34	-159.08	1038.18
281.51	1067.89	1157.13	335.92	425.05	1105.11	306.05	302.02	1088.28	417.14	82.21	975.67	367.29	-159.08	1038.08
281.59	1067.86	1157.5	335.91	425.03	1105.12	306.14	301.96	1088.33	417.16	82.15	975.69	367.29	-159.08	1038.08
281.3	1067.77	1157.89	335.92	424.95	1105.12	306.12	301.94	1088.29	417.18	82.13	975.68	367.28	-159.16	1038.07
281.16	1067.5	1158.35	335.93	424.91	1105.14	306.06	301.98	1088.24	417.2	82.1	975.7	367.33	-159.25	1038.14
280.73	1067.5	1158.92	335.94	424.9	1105.14	306.11	301.96	1088.31	417.2	82.08	975.69	367.29	-159.05	1038.15
280.48	1067.35	1159.2	335.89	424.86	1105.19	306.07	301.89	1088.26	417.16	82.06	975.67	367.3	-159.25	1038.11
280.27	1067.17	1159.57	335.82	424.79	1105.17	306.08	301.82	1088.26	417.18	82.04	975.7	367.23	-159.28	1038.08
280.14	1067.22	1159.76	335.79	424.79	1105.22	305.98	301.83	1088.29	417.14	82.01	975.69	367.29	-159.23	1038.13
279.94	1067.18	1159.72	335.71	424.75	1105.22	305.99	301.74	1088.24	417.15	82.01	975.67	367.27	-159.41	1038.12
279.89	1067.13	1159.67	335.68	424.73	1105.29	305.89	301.68	1088.2	417.15	81.98	975.69	367.25	-159.26	1038.1
279.66	1067.1	1159.6	335.65	424.69	1105.33	305.9	301.65	1088.27	417.12	81.98	975.66	367.27	-159.3	1038.03
279.59	1067.23	1159.57	335.55	424.65	1105.36	305.91	301.61	1088.39	417.09	81.98	975.65	367.31	-159.43	1038.15
279.51	1067.18	1159.24	335.5	424.61	1105.37	305.84	301.54	1088.36	417.08	81.99	975.63	367.22	-159.34	1038.04
279.4	1067.21	1159.09	335.38	424.56	1105.43	305.71	301.57	1088.3	417.05	81.98	975.6	367.17	-159.38	1038.06
279.31	1067.16	1159.19	335.36	424.61	1105.43	305.67	301.54	1088.32	417.01	81.97	975.62	367.31	-159.43	1038.07
279.2	1067.05	1159.14	335.28	424.57	1105.45	305.64	301.52	1088.35	416.97	81.98	975.61	367.14	-159.31	1037.91
279.14	1067.09	1159.2	335.19	424.59	1105.35	305.55	301.51	1088.25	416.96	81.97	975.6	367.22	-159.46	1038.16
278.9	1067.09	1159.22	335.12	424.58	1105.37	305.47	301.58	1088.23	416.92	81.97	975.56	367.11	-159.42	1037.99
278.82	1067.06	1159.28	335.08	424.57	1105.3	305.48	301.54	1088.28	416.9	81.96	975.55	367.16	-159.26	1037.98
278.67	1066.98	1159.42	335.11	424.63	1105.31	305.43	301.56	1088.2	416.85	81.96	975.57	367.18	-159.42	1038.01
278.6	1067.04	1159.39	335	424.62	1105.33	305.41	301.52	1088.14	416.84	81.96	975.6	367.1	-159.32	1037.93
278.5	1067.09	1159.37	334.93	424.57	1105.21	305.37	301.55	1088.16	416.81	82	975.56	367.22	-159.36	1038.02
278.4	1067.01	1159.31	334.96	424.57	1105.22	305.34	301.52	1088.15	416.8	81.99	975.53	367.21	-159.37	1038.03
278.38	1067.09	1159.17	334.88	424.63	1105.2	305.3	301.52	1088.05	416.83	82	975.54	367.16	-159.36	1037.98
278.42	1067.09	1159.15	334.87	424.6	1105.21	305.3	301.51	1088.12	416.79	82.01	975.53	367.2	-159.37	1037.94
278.47	1067.09	1159	334.81	424.64	1105.16	305.26	301.51	1088.08	416.8	82	975.51	367.26	-159.3	1037.97
278.4	1067.15	1158.88	334.83	424.64	1105.21	305.31	301.53	1088.2	416.8	82.03	975.46	367.28	-159.2	1037.92
278.44	1067.14	1158.87	334.75	424.65	1105.2	305.26	301.53	1088.09	416.8	82.05	975.43	367.23	-159.28	1037.92
278.3	1067.11	1158.92	334.82	424.65	1105.17	305.23	301.58	1088.09	416.8	82.05	975.42	367.3	-159.4	1037.91
278.3	1067.17	1159.08	334.8	424.6	1105.22	305.27	301.57	1088.12	416.8	82.05	975.42	367.27	-159.34	1037.86
278.21	1066.97	1159.14	334.83	424.63	1105.21	305.25	301.59	1088.07	416.82	82.07	975.43	367.23	-159.37	1037.94
278.15	1067.03	1159.31	334.82	424.62	1105.16	305.32	301.56	1088.09	416.83	82.05	975.44	367.26	-159.28	1037.89
278.13	1066.97	1159.53	334.87	424.65	1105.16	305.28	301.58	1088.01	416.82	82.06	975.38	367.3	-159.18	1037.89
278.16	1067	1159.61	334.88	424.66	1105.07	305.35	301.56	1087.99	416.84	82.06	975.36	367.26	-159.33	1037.84
278.15	1066.99	1159.66	334.86	424.67	1105	305.32	301.59	1087.96	416.87	82.03	975.38	367.29	-159.38	1037.93
278.22	1066.98	1159.63	335.02	424.68	1105.05	305.33	301.61	1087.85	416.86	82.07	975.32	367.27	-159.23	1037.87
278.42	1067.02	1159.58	335.02	424.67	1104.99	305.32	301.63	1087.96	416.85	82.07	975.29	367.35	-159.18	1037.96
278.54	1067.06	1159.5	335.03	424.65	1104.95	305.41	301.65	1088	416.88	82.07	975.28	367.28	-159.28	1037.85
278.67	1067.13	1159.27	335.05	424.69	1104.99	305.44	301.72	1087.97	416.9	82.07	975.26	367.24	-159.38	1037.83
278.93	1067.15	1159.13	335.09	424.69	1104.92	305.47	301.7	1087.98	416.93	82.05	975.28	367.36	-159.2	1037.93
279.08	1067.26	1158.93	335.14	424.67	1104.9	305.48	301.71	1087.9	416.94	82.07	975.26	367.29	-159.19	1037.83
279.26	1067.23	1158.72	335.15	424.73	1104.88	305.57	301.68	1087.89	416.96	82.09	975.24	367.32	-159.31	1037.8
279.36	1067.33	1158.5	335.18	424.79	1104.85	305.56	301.77	1087.85	417.01	82.07	975.23	367.4	-159.27	1037.92
279.52	1067.34	1158.46	335.24	424.75	1104.78	305.61	301.78	1087.84	417.03	82.09	975.21	367.41	-159.21	1037.96
279.54	1067.34	1158.28	335.32	424.81	1104.76	305.71	301.73	1087.88	417.05	82.05	975.24	367.4	-159.3	1037.94
279.6	1067.38	1158.28	335.37	424.78	1104.78	305.67	301.82	1087.81	417.07	82.09	975.2	367.38	-159.2	1037.85
279.59	1067.39	1158.28	335.43	424.81	1104.75	305.71	301.82	1087.8	417.11	82.09	975.2	367.43	-159.25	1037.87
279.6	1067.43	1158.18	335.5	424.84	1104.78	305.75	301.84	1087.77	417.13	82.1	975.2	367.48	-159.18	1037.86
279.65	1067.4	1158.29	335.56	424.86	1104.82	305.84	301.87	1087.81	417.15	82.11	975.22	367.45	-159.2	1037.89
279.77	1067.4	1158.4	335.61	424.85	1104.82	305.88	301.83	1087.77	417.2	82.13	975.2	367.49	-159.08	1037.77
279.83	1067.38	1158.58	335.63	424.85	1104.82	305.93	301.89	1087.81	417.21	82.13	975.18	367.5	-159.14	1037.85
279.92	1067.33	1158.71	335.7	424.83	1104.77	305.95	301.86	1087.78	417.26	82.17	975.18	367.52	-159.2	1037.82
280.06	1067.3	1159.03	335.62	424.88	1104.79	305.91	301.91	1087.73	417.3	82.18	975.13	367.59	-159.23	1037.94
280.15	1067.43	1159.25	335.71	424.85	1104.79	305.94	301.87	1087.7	417.32	82.17	975.14	367.56	-159.15	1037.78
280.26	1067.27	1159.41	335.71	424.85	1104.77	305.97	301.9	1087.69	417.32	82.19	975.08	367.59	-159.15	1037.85
280.28	1067.21	1159.53	335.73	424.84	1104.75	305.93	301.9	1087.62	417.36	82.21	975.06	367.64	-159.29	1037.82
280.36	1067.24	1159.76	335.68	424.81	1104.71	305.99	301.88	1087.61	417.39	82.19	975.02	367.7	-159.2	1037.88
280.46	1067.3	1159.85	335.7	424.85	1104.69	305.98	301.88	1087.58	417.41	82.22	974.99	367.69	-159.18	1037.9
280.31	1067.29	1159.84	335.65	424.91	1104.61	305.99	301.87	1087.57	417.43	82.25	974.92	367.72	-159.18	1037.84
280.2	1067.3	1159.78	335.66	424.84	1104.59	305.95	301.9	1087.49	417.49	82.24	974.88	367.7	-159.15	1037.76
279.99	1067.38	1159.5	335.65	424.9	1104.55	305.98	301.96	1087.48	417.56	82.31	974.81	367.72	-159.2	1037.8
279.68	1067.25	1159.24	335.68	424.94	1104.53	305.96	301.96	1087.34	417.59	82.34	974.79	367.8	-159.17	1037.78
279.46	1067.29	1159.04	335.65	424.92	1104.5	306.03	301.95	1087.41	417.62	82.34	974.74	367.86	-159.08	1037.82
279.16	1067.39	1158.95	335.61	424.96	1104.4	306.08	301.93	1087.3	417.65	82.38	974.7	367.86	-159.16	1037.77
278.92	1067.35	1158.73	335.69	425.04	1104.33	306.18	301.94	1087.31	417.7	82.39	974.67	367.89	-159.11	1037.69
278.73	1067.32	1158.55	335.73	425.11	1104.19	306.23	301.95	1087.3	417.74	82.4	974.66	367.94	-159.09	1037.79
278.38	1067.42	1158.21	335.74	425.05	1104.18	306.29	301.98	1087.29	417.76	82.41	974.62	367.93	-159.07	1037.71
278.23	1067.36	1158.11	335.77	425.05	1104.15	306.28	301.95	1087.2	417.81	82.41	974.59	367.96	-159.11	1037.64
278.32	1067.4	1157.97	335.92	425.11	1104.12	306.28	301.99	1087.16	417.84	82.39	974.49	368.04	-158.92	1037.68
278.45	1067.49	1157.85	335.9	425.02	1104.05	306.4	301.91	1087.15	417.86	82.39	974.45	368.06	-159.03	1037.61
278.6	1067.42	1157.8	335.88	425.04	1103.92	306.36	302.05	1087.1	417.86	82.38	974.39	368.12	-158.95	1037.58
278.78	1067.52	1157.72	335.88	425.02	1103.92	306.43	302.03	1087.12	417.9	82.37	974.35	368.2	-158.98	1037.68
279.21	1067.53	1157.82	335.97	425.07	1103.84	306.42	302	1086.97	417.91	82.39	974.34	368.22	-159.08	1037.62
279.5	1067.6	1157.92	335.88	425.07	1103.79	306.4	302.07	1086.91	417.9	82.35	974.29	368.26	-158.94	1037.61
279.72	1067.54	1157.81	335.93	425.02	1103.68	306.4	302.09	1086.9	417.93	82.34	974.29	368.33	-159.02	1037.68
279.92	1067.59	1157.78	335.96	425.09	1103.63	306.53	302.04	1086.96	417.94	82.36	974.24	368.34	-158.99	1037.7
280.12	1067.53	1157.61	335.97	425.05	1103.63	306.52	302.06	1086.87	417.93	82.34	974.23	368.34	-158.99	1037.57
280.22	1067.51	1157.41	336.04	425.01	1103.58	306.49	302.07	1086.85	417.97	82.32	974.23	368.3	-158.92	1037.49
280.42	1067.68	1157.45	336.04	425.06	1103.63	306.55	302.01	1086.83	417.97	82.31	974.28	368.4	-158.9	1037.63
280.28	1067.59	1157.18	336.01	425.06	1103.57	306.59	302.03	1086.94	418	82.31	974.29	368.42	-158.97	1037.67
280.15	1067.63	1157.1	336.14	425.01	1103.65	306.62	302	1086.95	418.02	82.29	974.28	368.41	-159.02	1037.61
279.96	1067.6	1156.93	336.13	424.99	1103.69	306.63	302.02	1086.99	418.04	82.27	974.32	368.42	-159.03	1037.61
279.86	1067.55	1156.96	336.2	424.94	1103.78	306.67	301.93	1087.07	418.07	82.25	974.34	368.5	-159.05	1037.65
279.66	1067.42	1156.86	336.18	424.94	1103.89	306.7	301.91	1087.09	418.09	82.25	974.35	368.52	-159.09	1037.6
279.41	1067.49	1157.11	336.17	424.88	1103.99	306.71	301.84	1087.18	418.12	82.24	974.38	368.51	-159.19	1037.66
279.12	1067.39	1157.35	336.18	424.81	1104.04	306.72	301.75	1087.21	418.14	82.2	974.36	368.57	-159.19	1037.6
279.01	1067.28	1157.68	336.16	424.73	1104.1	306.76	301.7	1087.26	418.19	82.16	974.35	368.61	-159.15	1037.61
278.96	1067.08	1158.13	336.2	424.66	1104.1	306.67	301.68	1087.27	418.21	82.12	974.33	368.64	-159.32	1037.58
278.89	1066.87	1158.71	336.2	424.63	1104.18	306.66	301.58	1087.23	418.2	82.08	974.31	368.62	-159.26	1037.63
278.77	1066.77	1159.31	336.12	424.55	1104.17	306.69	301.54	1087.25	418.22	82.04	974.28	368.66	-159.35	1037.53
278.74	1066.71	1159.72	336.12	424.45	1104.18	306.68	301.47	1087.16	418.25	81.99	974.24	368.73	-159.29	1037.63
278.66	1066.55	1160.14	336.13	424.4	1104.18	306.66	301.41	1087.11	418.24	81.93	974.2	368.68	-159.35	1037.56
278.72	1066.36	1160.31	336.16	424.32	1104.2	306.67	301.41	1087.13	418.24	81.87	974.21	368.79	-159.43	1037.56
278.78	1066.33	1160.49	336.09	424.39	1104.07	306.65	301.29	1087.09	418.24	81.86	974.18	368.78	-159.52	1037.66
278.81	1066.33	1160.22	336.08	424.24	1104.08	306.63	301.33	1087.14	418.2	81.8	974.17	368.72	-159.6	1037.57
278.86	1066.33	1160.03	336.04	424.26	1104.14	306.63	301.24	1087.07	418.23	81.77	974.17	368.76	-159.64	1037.55
278.96	1066.38	1159.78	336.14	424.19	1104.09	306.62	301.2	1087.11	418.22	81.74	974.17	368.82	-159.68	1037.56
280.18	1065.43	1158.93	336.3	424.01	1104.09	306.88	300.79	1087.19	418.21	81.7	974.2	368.76	-159.55	1037.43
279.18	1066.44	1158.96	336.13	424.2	1104.08	306.66	301.12	1087.18	418.2	81.66	974.22	368.82	-159.75	1037.52
279.38	1066.57	1158.69	336.18	424.21	1104.15	306.65	301.07	1087.17	418.21	81.63	974.22	368.78	-159.74	1037.52
279.45	1066.57	1158.39	336.21	424.16	1104.13	306.66	301.02	1087.15	418.16	81.59	974.28	368.67	-159.82	1037.46
279.5	1066.51	1158.21	336.17	424.17	1104.09	306.65	301.01	1087.19	418.17	81.56	974.27	368.79	-159.9	1037.6
279.74	1066.51	1158.21	336.09	424.1	1104.08	306.65	300.94	1087.2	418.18	81.52	974.29	368.77	-159.88	1037.59
279.81	1066.47	1158.32	336.15	424.09	1104.12	306.67	300.9	1087.2	418.15	81.48	974.28	368.77	-160.02	1037.57
279.84	1066.49	1158.48	336.12	424.01	1104.11	306.59	300.93	1087.2	418.16	81.45	974.32	368.77	-159.95	1037.61
279.85	1066.46	1158.7	336.21	424.01	1104.14	306.63	300.84	1087.21	418.17	81.43	974.34	368.79	-160.06	1037.55
279.84	1066.25	1158.93	336.16	423.97	1104.2	306.67	300.76	1087.31	418.15	81.38	974.34	368.72	-160.07	1037.53
279.78	1066.27	1159.21	336.14	423.8	1104.27	306.63	300.78	1087.29	418.15	81.34	974.33	368.71	-160.08	1037.57
279.75	1066.13	1159.47	336.15	423.77	1104.29	306.62	300.75	1087.29	418.16	81.31	974.34	368.75	-160.12	1037.64
279.74	1066.11	1159.8	336.2	423.72	1104.49	306.63	300.7	1087.34	418.17	81.26	974.35	368.75	-160.13	1037.63
279.78	1065.95	1160.02	336.18	423.63	1104.47	306.61	300.66	1087.44	418.15	81.24	974.38	368.78	-160.29	1037.64
279.79	1065.92	1160.37	336.17	423.61	1104.64	306.61	300.6	1087.37	418.17	81.21	974.41	368.77	-160.27	1037.63
279.86	1066.02	1160.71	336.16	423.57	1104.69	306.63	300.63	1087.61	418.19	81.2	974.43	368.76	-160.25	1037.57
279.94	1065.77	1160.89	336.17	423.54	1104.82	306.69	300.58	1087.71	418.21	81.19	974.5	368.79	-160.29	1037.61
280.01	1065.76	1161	336.2	423.49	1104.88	306.69	300.51	1087.76	418.2	81.19	974.55	368.72	-160.33	1037.55
280.05	1065.81	1161.21	336.17	423.46	1104.99	306.7	300.52	1087.85	418.22	81.16	974.61	368.76	-160.26	1037.64
280.07	1065.73	1161.33	336.25	423.42	1105.07	306.68	300.5	1087.86	418.21	81.16	974.64	368.69	-160.47	1037.58
280.16	1065.68	1161.4	336.25	423.37	1105.18	306.76	300.48	1088.06	418.23	81.14	974.7	368.74	-160.25	1037.53
280.25	1065.77	1161.62	336.3	423.36	1105.25	306.71	300.44	1088.11	418.2	81.1	974.77	368.69	-160.46	1037.56
280.37	1065.55	1161.66	336.34	423.33	1105.37	306.75	300.36	1088.17	418.2	81.06	974.81	368.62	-160.41	1037.56
280.35	1065.51	1161.75	336.3	423.3	1105.45	306.77	300.34	1088.33	418.21	81.07	974.83	368.67	-160.48	1037.58
280.36	1065.5	1161.86	336.36	423.23	1105.57	306.82	300.22	1088.37	418.23	81.04	974.89	368.64	-160.51	1037.58
280.51	1065.54	1162.09	336.31	423.19	1105.66	306.77	300.17	1088.4	418.19	81.02	974.93	368.63	-160.56	1037.58
280.7	1065.41	1162.4	336.32	423.16	1105.79	306.84	300.12	1088.53	418.22	81	975	368.67	-160.64	1037.6
280.72	1065.39	1162.66	336.33	423.07	1105.89	306.73	300.13	1088.52	418.24	80.96	975.06	368.7	-160.64	1037.69
280.77	1065.34	1162.96	336.36	423	1106.03	306.76	300.07	1088.58	418.22	80.92	975.09	368.68	-160.57	1037.63
280.75	1065.21	1163.36	336.26	422.95	1106.09	306.74	300.03	1088.63	418.23	80.88	975.13	368.65	-160.83	1037.69
280.89	1065.04	1163.59	336.26	422.9	1106.16	306.71	300.02	1088.78	418.21	80.84	975.19	368.55	-160.66	1037.6
280.89	1065.02	1164	336.33	422.84	1106.27	306.7	300.01	1088.83	418.22	80.77	975.23	368.66	-160.76	1037.73
280.76	1064.87	1164.21	336.32	422.85	1106.33	306.71	299.88	1088.86	418.19	80.78	975.23	368.6	-160.76	1037.72
280.79	1064.94	1164.56	336.22	422.74	1106.35	306.7	299.84	1088.94	418.18	80.73	975.26	368.61	-160.98	1037.67
280.62	1064.75	1164.63	336.23	422.71	1106.38	306.69	299.84	1088.98	418.2	80.7	975.28	368.59	-160.97	1037.74
280.58	1064.73	1164.9	336.18	422.66	1106.45	306.61	299.79	1088.95	418.19	80.64	975.3	368.57	-160.97	1037.7
280.54	1064.64	1164.93	336.11	422.65	1106.47	306.62	299.73	1089.05	418.19	80.65	975.29	368.5	-161.04	1037.69
280.39	1064.61	1164.91	336.1	422.54	1106.54	306.57	299.66	1088.96	418.21	80.62	975.28	368.6	-160.96	1037.66
280.17	1064.52	1164.99	335.98	422.53	1106.5	306.55	299.63	1089	418.24	80.58	975.23	368.56	-161.1	1037.71
279.91	1064.6	1164.92	336	422.48	1106.53	306.54	299.63	1089.06	418.23	80.56	975.21	368.51	-161.19	1037.71
279.59	1064.42	1164.84	335.97	422.44	1106.51	306.53	299.54	1089.01	418.23	80.54	975.2	368.57	-161.01	1037.58
279.39	1064.42	1164.87	335.93	422.41	1106.49	306.56	299.51	1088.96	418.23	80.5	975.14	368.57	-161.08	1037.57
278.95	1064.29	1164.73	335.97	422.36	1106.4	306.63	299.46	1089.01	418.27	80.49	975.09	368.54	-161.27	1037.56
278.69	1064.35	1164.73	335.89	422.35	1106.41	306.58	299.4	1088.9	418.28	80.45	975.02	368.53	-161.26	1037.6
278.51	1064.3	1164.72	335.89	422.34	1106.37	306.63	299.4	1088.94	418.28	80.46	975.01	368.61	-161.1	1037.6
278.34	1064.28	1164.63	335.95	422.32	1106.32	306.58	299.4	1088.85	418.3	80.44	974.94	368.64	-161.14	1037.65
278.22	1064.23	1164.58	335.98	422.39	1106.2	306.56	299.4	1088.8	418.28	80.42	974.94	368.57	-161.25	1037.57
278.26	1064.19	1164.54	335.95	422.32	1106.16	306.55	299.43	1088.75	418.3	80.4	974.91	368.62	-161.18	1037.58
278.36	1064.16	1164.35	335.94	422.43	1106.07	306.57	299.38	1088.69	418.28	80.42	974.88	368.56	-161.13	1037.58
278.66	1064.39	1164.19	335.96	422.39	1106.03	306.53	299.43	1088.56	418.25	80.41	974.82	368.56	-161.28	1037.58
278.87	1064.35	1164.02	335.96	422.42	1105.94	306.54	299.45	1088.42	418.25	80.4	974.79	368.6	-161.18	1037.54
279.31	1064.4	1163.82	335.98	422.43	1105.89	306.54	299.43	1088.34	418.24	80.42	974.75	368.59	-161.21	1037.56
279.62	1064.62	1163.73	335.94	422.42	1105.83	306.57	299.46	1088.37	418.23	80.42	974.75	368.59	-161.22	1037.56
279.81	1064.58	1163.31	335.9	422.43	1105.74	306.55	299.49	1088.34	418.23	80.42	974.74	368.54	-161.18	1037.52
280.09	1064.69	1163.05	335.94	422.49	1105.74	306.65	299.48	1088.37	418.23	80.43	974.72	368.58	-161.12	1037.62
280.09	1064.71	1162.77	336.02	422.45	1105.73	306.66	299.48	1088.38	418.21	80.4	974.72	368.53	-161.06	1037.49
280.1	1064.69	1162.55	335.98	422.49	1105.67	306.52	299.54	1088.17	418.23	80.44	974.67	368.59	-161.1	1037.46
279.96	1064.77	1162.52	335.99	422.53	1105.64	306.6	299.51	1088.25	418.25	80.45	974.69	368.56	-161.11	1037.55
279.91	1064.73	1162.51	336.05	422.54	1105.63	306.63	299.52	1088.26	418.27	80.48	974.66	368.56	-161.22	1037.58
279.65	1064.81	1162.54	336.03	422.54	1105.69	306.61	299.59	1088.24	418.26	80.5	974.61	368.56	-160.97	1037.46
279.45	1064.82	1162.72	336	422.59	1105.69	306.6	299.6	1088.23	418.28	80.51	974.64	368.63	-161.04	1037.56
279.39	1064.72	1162.88	336.05	422.64	1105.67	306.65	299.59	1088.27	418.25	80.56	974.62	368.63	-161.08	1037.57
279.19	1064.78	1163.29	336.02	422.6	1105.7	306.6	299.62	1088.19	418.25	80.58	974.63	368.61	-160.89	1037.56
279.13	1064.67	1163.51	336	422.6	1105.65	306.61	299.69	1088.2	418.27	80.61	974.61	368.63	-160.86	1037.58
279.1	1064.74	1163.93	336.03	422.65	1105.67	306.54	299.71	1088.12	418.25	80.63	974.6	368.6	-160.89	1037.53
279.3	1064.66	1164.15	335.93	422.68	1105.62	306.55	299.75	1088.19	418.25	80.68	974.58	368.65	-160.85	1037.61
279.46	1064.66	1164.36	335.94	422.67	1105.59	306.52	299.79	1088.12	418.24	80.69	974.59	368.59	-160.87	1037.55
279.54	1064.72	1164.53	335.93	422.71	1105.5	306.48	299.82	1088.05	418.24	80.73	974.56	368.58	-160.88	1037.62
279.54	1064.7	1164.33	335.84	422.78	1105.46	306.49	299.89	1087.92	418.22	80.76	974.51	368.5	-160.77	1037.49
279.7	1064.8	1164.35	335.84	422.84	1105.37	306.43	299.93	1087.84	418.22	80.79	974.48	368.54	-160.84	1037.55
279.78	1064.88	1164.16	335.86	422.86	1105.33	306.45	300	1087.81	418.25	80.79	974.47	368.58	-160.66	1037.5
279.71	1064.81	1163.79	335.8	422.86	1105.23	306.43	300.01	1087.76	418.24	80.81	974.45	368.59	-160.67	1037.56
279.67	1064.89	1163.53	335.82	422.95	1105.12	306.45	300.06	1087.73	418.23	80.84	974.39	368.53	-160.63	1037.57
279.5	1065.09	1163.11	335.78	423.01	1105.02	306.41	300.09	1087.59	418.23	80.84	974.33	368.56	-160.63	1037.54
279.32	1065.06	1162.66	335.8	423.01	1104.92	306.47	300.14	1087.61	418.23	80.89	974.3	368.65	-160.62	1037.61
279.13	1065.18	1162.26	335.81	423.07	1104.8	306.45	300.18	1087.33	418.22	80.92	974.24	368.58	-160.56	1037.52
278.99	1065.29	1161.9	335.77	423.18	1104.57	306.49	300.17	1087.22	418.22	80.93	974.2	368.59	-160.47	1037.6
278.91	1065.34	1161.48	335.82	423.26	1104.43	306.49	300.27	1087.16	418.21	80.96	974.13	368.58	-160.52	1037.55
278.75	1065.36	1160.98	335.77	423.26	1104.24	306.48	300.34	1087.05	418.16	80.99	974.09	368.55	-160.53	1037.47
278.55	1065.54	1160.5	335.78	423.33	1104.17	306.46	300.37	1086.95	418.15	81.01	974.04	368.51	-160.61	1037.53
278.54	1065.61	1160.1	335.77	423.4	1104.04	306.43	300.4	1086.9	418.13	81.03	973.95	368.56	-160.46	1037.44
278.41	1065.67	1159.58	335.73	423.42	1103.9	306.46	300.48	1086.87	418.13	81.08	973.9	368.54	-160.44	1037.53
278.52	1065.75	1159.32	335.73	423.49	1103.82	306.39	300.55	1086.67	418.13	81.09	973.86	368.5	-160.38	1037.49
278.49	1065.77	1159.03	335.68	423.51	1103.68	306.39	300.62	1086.66	418.08	81.12	973.85	368.54	-160.42	1037.51
278.59	1065.88	1158.87	335.75	423.61	1103.63	306.41	300.55	1086.57	418.05	81.13	973.82	368.59	-160.35	1037.56
278.55	1065.95	1158.71	335.66	423.56	1103.56	306.41	300.68	1086.59	418.03	81.17	973.77	368.53	-160.22	1037.45
278.64	1066.13	1158.71	335.74	423.62	1103.58	306.37	300.76	1086.59	418.03	81.16	973.79	368.5	-160.3	1037.5
278.74	1065.96	1158.67	335.69	423.64	1103.54	306.47	300.68	1086.57	418	81.18	973.77	368.53	-160.12	1037.51
278.81	1066.02	1158.67	335.7	423.71	1103.53	306.36	300.74	1086.52	417.99	81.2	973.74	368.52	-160.27	1037.52
278.84	1066.12	1158.72	335.75	423.66	1103.6	306.37	300.74	1086.49	417.98	81.22	973.78	368.47	-160.2	1037.49
278.84	1066.05	1158.78	335.77	423.74	1103.59	306.34	300.82	1086.52	417.96	81.25	973.79	368.42	-160.03	1037.41
278.94	1066.16	1159.05	335.72	423.75	1103.63	306.36	300.83	1086.54	417.92	81.27	973.8	368.49	-160.26	1037.46
278.96	1066.06	1159.17	335.69	423.8	1103.66	306.34	300.81	1086.62	417.92	81.27	973.88	368.44	-160.11	1037.5
279.09	1066.04	1159.46	335.71	423.74	1103.8	306.29	300.85	1086.7	417.93	81.3	973.9	368.38	-160.1	1037.48
280.39	1064.82	1159.12	335.88	423.53	1103.82	306.54	300.49	1086.75	417.92	81.32	973.94	368.41	-160.04	1037.5
279.21	1066	1159.96	335.68	423.72	1103.93	306.28	300.83	1086.8	417.93	81.3	974	368.38	-160.14	1037.52
279.11	1065.96	1160.28	335.62	423.71	1103.98	306.29	300.79	1086.91	417.92	81.32	974.04	368.4	-160.16	1037.5
279.06	1065.83	1160.61	335.61	423.73	1104.15	306.23	300.73	1086.86	417.92	81.32	974.05	368.45	-160.07	1037.5
278.95	1065.83	1160.88	335.63	423.64	1104.23	306.28	300.74	1086.97	417.91	81.34	974.09	368.36	-160.1	1037.5
278.6	1065.85	1161.14	335.61	423.69	1104.34	306.27	300.71	1087.07	417.92	81.38	974.13	368.3	-160.11	1037.6
278.44	1065.78	1161.43	335.57	423.67	1104.47	306.2	300.74	1087.07	417.93	81.37	974.18	368.41	-160.05	1037.6
278.23	1065.83	1161.75	335.58	423.64	1104.5	306.28	300.69	1087.18	417.95	81.39	974.22	368.36	-160.05	1037.58
278.08	1065.71	1161.94	335.59	423.61	1104.67	306.31	300.73	1087.29	417.93	81.41	974.26	368.3	-160.14	1037.61
278	1065.62	1162.28	335.58	423.61	1104.7	306.29	300.66	1087.44	417.95	81.42	974.27	368.3	-160.04	1037.55
277.91	1065.66	1162.58	335.61	423.65	1104.84	306.29	300.74	1087.49	417.95	81.42	974.28	368.3	-160.01	1037.52
278	1065.56	1162.64	335.56	423.58	1104.88	306.25	300.74	1087.52	417.92	81.45	974.31	368.37	-160.11	1037.65
278.26	1065.62	1162.95	335.56	423.62	1104.93	306.34	300.62	1087.58	417.92	81.43	974.35	368.34	-160.04	1037.55
278.28	1065.61	1163.14	335.59	423.62	1104.99	306.28	300.68	1087.61	417.95	81.45	974.39	368.32	-160.02	1037.57
278.48	1065.62	1163.34	335.57	423.58	1105.06	306.26	300.68	1087.61	417.92	81.44	974.41	368.34	-160.04	1037.64
278.74	1065.6	1163.44	335.58	423.61	1105.11	306.19	300.77	1087.64	417.92	81.48	974.41	368.3	-160.06	1037.66
278.98	1065.58	1163.63	335.55	423.62	1105.14	306.23	300.71	1087.73	417.91	81.45	974.47	368.31	-160.05	1037.66
279.17	1065.56	1163.77	335.59	423.53	1105.19	306.2	300.72	1087.7	417.9	81.45	974.47	368.29	-159.96	1037.66
279.31	1065.67	1163.74	335.56	423.56	1105.21	306.22	300.7	1087.75	417.89	81.44	974.52	368.28	-160.02	1037.64
279.36	1065.55	1163.89	335.59	423.55	1105.23	306.14	300.75	1087.79	417.88	81.45	974.53	368.3	-160.01	1037.63
279.51	1065.69	1164.05	335.59	423.46	1105.28	306.19	300.67	1087.83	417.89	81.42	974.56	368.28	-160.06	1037.69
279.4	1065.52	1163.99	335.58	423.49	1105.35	306.19	300.66	1087.83	417.89	81.42	974.58	368.28	-160.02	1037.61
279.29	1065.49	1163.94	335.51	423.53	1105.34	306.16	300.66	1087.84	417.89	81.39	974.6	368.24	-160.21	1037.67
279.29	1065.49	1163.96	335.47	423.47	1105.41	306.1	300.64	1087.89	417.91	81.41	974.59	368.24	-160.16	1037.77
279.13	1065.43	1164.08	335.46	423.43	1105.41	306.15	300.62	1087.92	417.92	81.38	974.66	368.21	-160.13	1037.67
280.14	1064.37	1163.72	335.6	423.21	1105.42	306.44	300.15	1087.97	417.9	81.37	974.64	368.27	-160.15	1037.75
278.86	1065.36	1164.1	335.46	423.4	1105.47	306.09	300.54	1087.86	417.89	81.35	974.65	368.22	-160.07	1037.66
278.78	1065.44	1164.33	335.46	423.43	1105.51	306.09	300.54	1087.92	417.9	81.35	974.63	368.19	-160.18	1037.68
278.59	1065.33	1164.22	335.41	423.35	1105.47	306.07	300.55	1087.92	417.88	81.34	974.63	368.21	-160.19	1037.75
278.49	1065.31	1164.42	335.42	423.31	1105.55	306.07	300.51	1087.92	417.9	81.3	974.64	368.2	-160.17	1037.74
278.41	1065.23	1164.43	335.41	423.34	1105.47	306.07	300.48	1087.92	417.88	81.32	974.62	368.2	-160.07	1037.68
278.45	1065.24	1164.48	335.38	423.28	1105.46	306.07	300.5	1087.91	417.88	81.3	974.61	368.21	-160.08	1037.72
278.44	1065.23	1164.47	335.31	423.32	1105.43	306.07	300.46	1087.9	417.88	81.3	974.61	368.23	-160.08	1037.72
278.38	1065.17	1164.4	335.34	423.24	1105.4	306.04	300.42	1087.81	417.89	81.29	974.59	368.17	-160.14	1037.7
278.39	1065.26	1164.48	335.41	423.3	1105.44	306.07	300.49	1087.83	417.89	81.25	974.59	368.17	-160.34	1037.81
278.41	1065.29	1164.41	335.45	423.28	1105.38	306.09	300.51	1087.85	417.89	81.28	974.56	368.15	-160.24	1037.71
278.53	1065.23	1164.32	335.4	423.26	1105.38	306.09	300.46	1087.73	417.87	81.24	974.57	368.08	-160.17	1037.64
278.53	1065.25	1164.35	335.54	423.29	1105.27	306.15	300.45	1087.69	417.89	81.22	974.56	368.19	-160.19	1037.79
278.75	1065.17	1164.17	335.49	423.35	1105.24	306.19	300.48	1087.71	417.89	81.2	974.53	368.15	-160.18	1037.73
278.85	1065.39	1164.19	335.57	423.34	1105.17	306.19	300.51	1087.65	417.86	81.21	974.5	368.09	-160.24	1037.69
279	1065.37	1163.91	335.59	423.4	1105.08	306.23	300.47	1087.61	417.91	81.19	974.5	368.11	-160.28	1037.66
279.19	1065.38	1163.66	335.6	423.38	1104.96	306.3	300.52	1087.55	417.91	81.18	974.47	368.09	-160.12	1037.66
279.15	1065.53	1163.39	335.68	423.46	1104.99	306.28	300.63	1087.52	417.94	81.2	974.41	368.16	-160.14	1037.73
279.26	1065.46	1162.86	335.73	423.39	1104.85	306.36	300.59	1087.51	417.93	81.2	974.39	368.11	-160.21	1037.7
279.26	1065.64	1162.51	335.78	423.39	1104.81	306.4	300.6	1087.42	417.95	81.19	974.35	368.12	-160.2	1037.73
279.33	1065.58	1162.2	335.86	423.46	1104.7	306.42	300.58	1087.28	417.95	81.17	974.34	368.07	-160.14	1037.7
279.29	1065.62	1161.87	335.88	423.49	1104.63	306.48	300.63	1087.22	417.97	81.16	974.3	368.11	-160.14	1037.75
279.42	1065.63	1161.69	335.96	423.57	1104.54	306.56	300.62	1087.16	417.97	81.17	974.26	368.03	-160.27	1037.71
279.58	1065.71	1161.55	336.07	423.58	1104.45	306.58	300.68	1087.12	418	81.16	974.23	368.01	-160.26	1037.64
279.66	1065.78	1161.32	336.18	423.63	1104.36	306.62	300.72	1087.12	417.99	81.16	974.2	368.06	-160.2	1037.74
279.75	1065.82	1161.18	336.19	423.69	1104.23	306.7	300.76	1087.05	418.01	81.15	974.15	368.11	-160.09	1037.73
279.95	1065.87	1161.09	336.26	423.63	1104.2	306.73	300.84	1086.96	418.05	81.16	974.09	368.14	-160.09	1037.73
280.19	1065.95	1161.08	336.31	423.72	1104.14	306.72	300.91	1086.92	418.07	81.16	974.06	368.05	-160.09	1037.59
280.39	1065.99	1160.89	336.37	423.74	1104.02	306.78	300.84	1086.76	418.09	81.19	973.97	368.13	-160.03	1037.68
280.56	1065.92	1160.79	336.38	423.75	1103.99	306.82	300.89	1086.77	418.14	81.2	973.95	368.1	-160.03	1037.67
280.81	1065.98	1160.85	336.41	423.73	1103.9	306.89	300.94	1086.78	418.14	81.21	973.91	368.06	-160.15	1037.73
280.87	1066.03	1160.8	336.5	423.8	1103.82	306.91	300.93	1086.55	418.15	81.21	973.85	368.15	-159.97	1037.75
280.96	1066.02	1160.73	336.49	423.77	1103.82	306.88	300.97	1086.52	418.18	81.21	973.85	368.07	-160.01	1037.69
281.04	1066.01	1160.65	336.49	423.86	1103.62	306.92	300.98	1086.41	418.18	81.24	973.82	368.07	-159.95	1037.66
280.98	1066.1	1160.55	336.58	423.89	1103.61	306.99	301.02	1086.3	418.21	81.23	973.84	368.06	-160.08	1037.77
281.26	1066.18	1160.59	336.66	423.94	1103.62	307	301.09	1086.33	418.18	81.23	973.81	368.04	-159.84	1037.71
281.29	1066.19	1160.34	336.65	423.94	1103.56	307.08	301.07	1086.3	418.16	81.27	973.79	368.11	-159.9	1037.8
281.36	1066.25	1160.05	336.7	423.98	1103.45	307.02	301.1	1086.2	418.16	81.25	973.78	367.96	-159.99	1037.72
281.58	1066.29	1159.92	336.71	423.97	1103.42	307.05	301.12	1086.21	418.18	81.26	973.75	368	-159.92	1037.7
281.74	1066.29	1159.76	336.66	423.94	1103.36	307.04	301.09	1086.14	418.18	81.25	973.73	368.01	-160.01	1037.72
281.8	1066.42	1159.58	336.69	424	1103.38	307.03	301.08	1086.09	418.19	81.28	973.71	368.09	-160.04	1037.78
281.79	1066.33	1159.4	336.68	423.94	1103.28	307.07	301.05	1086.14	418.2	81.29	973.66	368.04	-159.79	1037.64
281.83	1066.45	1159.25	336.66	423.99	1103.24	306.98	301.16	1086.1	418.18	81.28	973.62	368.05	-159.92	1037.63
281.81	1066.4	1159.29	336.66	424.04	1103.2	306.95	301.15	1086.03	418.18	81.29	973.6	368.05	-159.96	1037.68
281.68	1066.34	1159.37	336.59	424.01	1103.17	306.95	301.09	1085.94	418.2	81.3	973.54	368.08	-159.9	1037.77
281.43	1066.34	1159.38	336.55	424.02	1103.2	306.91	301.05	1085.93	418.2	81.3	973.53	368.07	-159.97	1037.77
281.14	1066.3	1159.57	336.52	424	1103.18	306.93	301.11	1085.99	418.19	81.33	973.5	368.08	-159.8	1037.61
280.87	1066.29	1159.73	336.54	423.97	1103.11	306.93	301.08	1085.91	418.2	81.33	973.47	368.06	-159.78	1037.61
280.52	1066.27	1160.01	336.51	424	1103.15	306.94	301.09	1085.97	418.19	81.33	973.43	368.12	-159.83	1037.68
280.21	1066.14	1160.15	336.42	424	1103.07	306.83	301.1	1085.83	418.19	81.35	973.43	368.1	-159.77	1037.58
280.21	1066.28	1160.46	336.39	424	1103.07	306.88	301.2	1085.95	418.17	81.37	973.4	368.11	-159.97	1037.71
279.92	1066.11	1160.41	336.41	424.05	1103.08	306.87	301.15	1085.88	418.16	81.36	973.4	368.2	-159.86	1037.69
279.83	1066.09	1160.46	336.38	424.04	1103.04	306.85	301.11	1085.87	418.14	81.36	973.4	368.14	-159.87	1037.62
279.93	1066.14	1160.51	336.4	424.03	1103.04	306.83	301.14	1085.83	418.14	81.37	973.36	368.13	-159.81	1037.61
280.13	1066.18	1160.53	336.32	423.95	1103.06	306.82	301.17	1085.86	418.11	81.38	973.33	368.16	-159.8	1037.59
280.22	1066.09	1160.39	336.26	423.97	1103.11	306.8	301.15	1085.89	418.12	81.39	973.31	368.16	-159.74	1037.62
280.35	1066.13	1160.42	336.27	424.02	1103.09	306.69	301.21	1085.87	418.09	81.43	973.31	368.17	-159.73	1037.57
280.49	1066.29	1160.37	336.24	423.96	1103.13	306.66	301.11	1085.8	418.07	81.44	973.29	368.13	-159.82	1037.54
280.6	1066.27	1160.43	336.18	424	1103.05	306.65	301.14	1085.78	418.07	81.42	973.31	368.17	-159.78	1037.51
280.7	1066.26	1160.44	336.22	424.03	1103.14	306.64	301.13	1085.82	418.06	81.45	973.29	368.14	-159.75	1037.57
280.68	1066.29	1160.56	336.14	424.03	1103.11	306.56	301.15	1085.74	418.04	81.45	973.31	368.21	-159.66	1037.58
280.44	1066.25	1160.55	336.1	424.01	1103.1	306.57	301.12	1085.75	418.03	81.47	973.29	368.21	-159.7	1037.63
280.26	1066.19	1160.62	336.11	423.98	1103.09	306.58	301.15	1085.79	418.01	81.48	973.28	368.21	-159.7	1037.56
280.06	1066.21	1160.74	336.14	424	1103.12	306.62	301.15	1085.81	418.01	81.49	973.31	368.18	-159.83	1037.49
279.87	1066.24	1160.79	336.08	424.03	1103.09	306.58	301.17	1085.83	418.01	81.49	973.3	368.31	-159.68	1037.55
279.6	1066.19	1160.73	336.06	424.05	1103.11	306.57	301.17	1085.86	418.01	81.52	973.29	368.31	-159.74	1037.63
279.44	1066.15	1160.67	336.06	424.08	1103.13	306.57	301.26	1085.92	418.01	81.53	973.3	368.25	-159.65	1037.45
279.28	1066.17	1160.65	335.99	424.04	1103.26	306.56	301.24	1085.9	418.02	81.59	973.3	368.29	-159.74	1037.49
279.2	1066.13	1160.76	335.95	424.06	1103.23	306.56	301.19	1085.95	418.02	81.61	973.3	368.38	-159.64	1037.58
279.2	1066.09	1160.82	335.95	424.04	1103.4	306.62	301.19	1086.06	418.04	81.63	973.29	368.42	-159.68	1037.61
279.28	1066.14	1161.01	335.93	424.03	1103.45	306.55	301.2	1085.94	418.05	81.6	973.32	368.37	-159.56	1037.51
279.19	1066.12	1161.23	335.87	424.06	1103.41	306.55	301.19	1085.98	418.02	81.63	973.32	368.46	-159.66	1037.49
279.21	1066.13	1161.59	335.86	424.01	1103.4	306.59	301.2	1086.05	418.01	81.64	973.28	368.44	-159.64	1037.48
279.08	1065.97	1161.99	335.91	424	1103.41	306.54	301.19	1085.99	418.03	81.65	973.26	368.46	-159.66	1037.48
278.96	1065.86	1162.21	335.8	424	1103.42	306.47	301.22	1085.92	418.01	81.66	973.22	368.42	-159.71	1037.44
278.84	1065.79	1162.72	335.79	423.97	1103.52	306.56	301.13	1085.97	418.03	81.67	973.18	368.55	-159.58	1037.54
278.78	1065.74	1162.98	335.73	423.91	1103.43	306.52	301.09	1085.93	418.01	81.64	973.15	368.55	-159.59	1037.53
278.66	1065.64	1163.3	335.77	423.87	1103.46	306.44	301.11	1085.86	418.01	81.62	973.13	368.56	-159.67	1037.5
278.47	1065.63	1163.43	335.66	423.84	1103.34	306.42	301.03	1085.75	418.01	81.6	973.07	368.6	-159.62	1037.55
278.26	1065.69	1163.45	335.64	423.87	1103.28	306.36	300.99	1085.66	418.01	81.59	973.04	368.67	-159.55	1037.51
278.13	1065.64	1163.43	335.62	423.86	1103.22	306.36	301.12	1085.77	418.03	81.58	973	368.69	-159.66	1037.49
278	1065.63	1163.3	335.58	423.88	1103.1	306.39	301.09	1085.65	418.03	81.57	972.96	368.73	-159.72	1037.58
277.9	1065.6	1162.92	335.57	423.85	1103.01	306.34	301.11	1085.55	418.02	81.6	972.91	368.76	-159.58	1037.39
277.79	1065.57	1162.6	335.53	423.88	1102.95	306.3	301.05	1085.47	418.04	81.55	972.91	368.73	-159.71	1037.38
277.66	1065.68	1162.2	335.55	423.88	1102.94	306.36	301.07	1085.48	418.08	81.57	972.88	368.8	-159.71	1037.43
277.51	1065.84	1161.68	335.51	423.94	1102.87	306.36	301.12	1085.46	418.07	81.58	972.86	368.77	-159.67	1037.45
277.49	1065.91	1161.35	335.57	423.89	1102.83	306.35	301.11	1085.41	418.07	81.58	972.85	368.82	-159.76	1037.43
277.39	1065.87	1160.91	335.56	423.96	1102.77	306.37	301.16	1085.4	418.09	81.57	972.84	368.86	-159.66	1037.37
277.41	1065.95	1160.62	335.62	424	1102.7	306.45	301.18	1085.4	418.07	81.58	972.83	368.86	-159.62	1037.33
277.42	1065.9	1160.33	335.7	424.03	1102.7	306.48	301.17	1085.31	418.09	81.59	972.79	368.94	-159.66	1037.38
277.56	1065.93	1160.2	335.72	424.03	1102.59	306.51	301.21	1085.36	418.09	81.58	972.82	368.97	-159.65	1037.44
277.7	1065.97	1160.1	335.79	424.09	1102.54	306.52	301.24	1085.33	418.11	81.57	972.77	368.88	-159.74	1037.36
277.85	1065.9	1160.08	335.82	424.08	1102.58	306.62	301.23	1085.39	418.16	81.55	972.82	368.93	-159.67	1037.37
278.11	1066.03	1160.2	335.88	424.06	1102.63	306.62	301.22	1085.39	418.18	81.57	972.82	368.96	-159.79	1037.44
279.51	1065.01	1159.93	336.07	423.81	1102.72	306.94	300.87	1085.44	418.2	81.57	972.83	368.93	-159.79	1037.45
278.63	1066.04	1160.63	335.94	424.02	1102.78	306.75	301.18	1085.44	418.25	81.54	972.85	368.97	-159.74	1037.3
278.93	1065.96	1160.88	336.06	423.97	1102.82	306.71	301.16	1085.41	418.27	81.54	972.84	369.02	-159.8	1037.43
279.23	1065.99	1161.38	336.13	423.92	1102.96	306.81	301.15	1085.51	418.32	81.53	972.85	368.95	-159.74	1037.33
279.42	1065.89	1161.88	336.27	423.91	1103.01	306.9	301.12	1085.54	418.29	81.53	972.84	369.01	-159.77	1037.38
279.57	1065.82	1162.26	336.26	423.86	1103.09	306.94	301.12	1085.56	418.35	81.49	972.86	369.02	-159.79	1037.4
279.7	1065.72	1162.87	336.41	423.79	1103.15	307.07	301.11	1085.69	418.37	81.47	972.86	369.04	-159.79	1037.38
279.73	1065.59	1163.37	336.41	423.81	1103.18	307.17	301.04	1085.7	418.4	81.45	972.85	369.04	-159.73	1037.42
279.81	1065.43	1163.78	336.56	423.67	1103.26	307.16	301.09	1085.71	418.46	81.45	972.84	369.02	-159.86	1037.36
279.78	1065.56	1164.28	336.56	423.71	1103.34	307.22	301	1085.69	418.49	81.39	972.82	369.03	-159.9	1037.34
279.78	1065.27	1164.49	336.7	423.63	1103.33	307.33	300.98	1085.74	418.52	81.36	972.82	369.04	-159.9	1037.31
279.84	1065.24	1164.74	336.73	423.55	1103.42	307.36	300.89	1085.7	418.57	81.32	972.81	369.05	-159.97	1037.35
279.89	1065.19	1164.86	336.88	423.58	1103.43	307.55	300.86	1085.77	418.62	81.28	972.78	369.1	-160.06	1037.38
279.97	1065.2	1164.91	336.9	423.52	1103.42	307.55	300.88	1085.74	418.64	81.24	972.78	369.06	-160.01	1037.4
280.14	1065.1	1164.95	337.01	423.52	1103.41	307.66	300.82	1085.79	418.68	81.22	972.76	369.04	-160.02	1037.33
280.23	1065.05	1164.68	337.11	423.42	1103.41	307.72	300.85	1085.79	418.74	81.19	972.72	369.03	-159.99	1037.34
280.44	1065.13	1164.61	337.17	423.43	1103.41	307.76	300.86	1085.84	418.77	81.16	972.72	369.16	-160.04	1037.39
280.55	1065.27	1164.54	337.26	423.44	1103.42	307.81	300.78	1085.74	418.84	81.12	972.7	369.16	-160.11	1037.32
280.86	1065.13	1164.27	337.3	423.44	1103.34	307.8	300.79	1085.6	418.84	81.11	972.71	369.12	-159.96	1037.32
281.01	1065.13	1164.14	337.35	423.44	1103.32	307.94	300.77	1085.71	418.87	81.12	972.67	369.09	-159.91	1037.29
[truncated: 378 more rows]

## Sheet: Normal #3
275.14	1033.55	1128.55	308.63	397.93	1077.03	328.88	274.46	1080.01	363.05	65.54	998.73	351.12	-174.26	1031.53
[truncated: 1,999 more rows]

[truncated: 9 more sheets: Normal #4, Normal #5, Normal #6, Patient #1, Patient #2, Patient #3, Patient #4, Patient #5, Patient #6]
